# Supplementary material for: N′-[3-Cyano-4-(4-fluoro­phen­yl)-6-meth­oxy-4H-benzo[h]chromen-2-yl]-N,N-dimethyl­methanimidamide
Source: Acta Crystallogr Sect E Struct Rep Online. 2013 Mar 2;69(Pt 4):o482–3. doi: 10.1107/S1600536813005503 (PMC3629518; doi:10.1107/S1600536813005503)
Supplement: Supplementary file 1 [file e-69-0o482-sup1.cif]

##############################################################################
#                                                                            #
# This CIF contains the data in a paper accepted for publication in          #
# Acta Crystallographica Section E. It conforms to the requirements of       #
# Notes for Authors for Acta Crystallographica Section E, and has been       #
# peer reviewed under the auspices of the IUCr Commission on Journals.       #
#                                                                            #
# Full details of the Crystallographic Information File format               #
# are given in the paper "The Crystallographic Information File (CIF):       #
# a New Standard Archive File for Crystallography" by S. R. Hall, F. H.      #
# Allen and I. D. Brown [Acta Cryst. (1991), A47, 655-685].                  #
#                                                                            #
# The current version of the core CIF dictionary is obtainable from          #
# ftp://ftp.iucr.org/pub/cif_core.dic.                                       #
#                                                                            #
# Software is freely available for graphical display of the structure(s)     #
# in this CIF. For information consult the CIF software page                 #
# http://www.iucr.org/resources/cif/software.                                #
#                                                                            #
# This file may be used for bona fide research purposes within the           #
# scientific community so long as proper attribution is given to the journal # 
# article from which it was obtained.                                        #
#                                                                            #
##############################################################################
data_global
_audit_creation_method     SHELXL-97
_journal_date_recd_electronic     2013-02-25
_journal_date_accepted     2013-02-26
_journal_name_full     'Acta Crystallographica, Section E'
_journal_year     2013
_journal_volume     69
_journal_issue      4
_journal_page_first     o482
_journal_page_last     o483
_journal_paper_category     QO
_journal_paper_doi     10.1107/S1600536813005503
_journal_coeditor_code     HG5296
_publ_contact_author_name     ' Edward RT Tiekink '
_publ_contact_author_address
;
Department of Chemistry, University of Malaya,
50603 Kuala Lumpur, Malaysia
;
_publ_contact_author_email
;
edward.tiekink@gmail.com
;
_publ_contact_author_fax     ' +60 3 7967 4193 '
_publ_contact_author_phone     ' +60 3 7967 6775 '
_publ_section_title
;\
<i>N</i>'-[3-Cyano-4-(4-fluorophenyl)-6-methoxy-4<i>H</i>-benzo[<i>h</i>]\
chromen-2-yl]-<i>N</i>,<i>N</i>-dimethylmethanimidamide
;
loop_
    _publ_author_name
    _publ_author_footnote
    _publ_author_address
    'Al-anood M. Al-dies' .
;
Chemistry Department,
Faculty of Science,
King Khalid University,
Abha 61413,
PO Box 9004,
Saudi Arabia
;
    'Mohamed A. Al-Omar' .
;
Pharmaceutical Chemistry Department,
College of Pharmacy,
King Saud University,
Riyadh 11451,
Saudi Arabia
Drug Exploration & Development Chair (DEDC),
College of Pharmacy,
King Saud University,
Riyadh 11451,
Saudi Arabia
;
    'Abd El-Galil E. Amr'
;
Additional correspondence author, e-mail: aamr1963@yahoo.com.
;
;
Drug Exploration & Development Chair (DEDC),
College of Pharmacy,
King Saud University,
Riyadh 11451,
Saudi Arabia
Applied Organic Chemistry Department,
National Research Center,
Dokki 12622,
Cairo,
Egypt
;
    'Ahmed M. El-Agrody' .
;
Chemistry Department,
Faculty of Science,
King Khalid University,
Abha 61413,
PO Box 9004,
Saudi Arabia
;
    'Ng, Seik Weng' .
;
     Department of Chemistry
     University of Malaya
     50603 Kuala Lumpur
     Malaysia
     Chemistry Department
     Faculty of Science
     King Abdulaziz University
     PO Box 80203 Jeddah
     Saudi Arabia
;
    'Tiekink, Edward R. T.' .
;
Department of Chemistry, University of Malaya,
50603 Kuala Lumpur, Malaysia
;
data_I
_audit_creation_method     SHELXL-97
_chemical_name_systematic
;\
<i>N</i>'-[3-Cyano-4-(4-fluorophenyl)-6-methoxy-4<i>H</i>-\
benzo[<i>h</i>]chromen-2-yl]-<i>N</i>,<i>N</i>-dimethylmethanimidamide
;
_chemical_name_common     ?
_chemical_formula_moiety     'C24 H20 F N3 O2'
_chemical_formula_sum     'C24 H20 F N3 O2'
_chemical_formula_iupac     'C24 H20 F N3 O2'
_chemical_formula_weight     401.43
_chemical_melting_point     ?
_symmetry_cell_setting     triclinic
_symmetry_space_group_name_H-M     'P -1'
_symmetry_space_group_name_Hall     '-P 1'
loop_
    _symmetry_equiv_pos_as_xyz
    'x, y, z'
    '-x, -y, -z'
_cell_length_a     8.8438(8)
_cell_length_b     11.0887(12)
_cell_length_c     11.8001(13)
_cell_angle_alpha     66.054(10)
_cell_angle_beta     83.684(8)
_cell_angle_gamma     75.946(9)
_cell_volume     1025.85(18)
_cell_formula_units_Z     2
_cell_measurement_reflns_used     2074
_cell_measurement_theta_min     2.8471
_cell_measurement_theta_max     27.5004
_cell_measurement_temperature     295(2)
_exptl_crystal_description     prism
_exptl_crystal_colour     light-brown
_exptl_crystal_size_max     0.30
_exptl_crystal_size_mid     0.20
_exptl_crystal_size_min     0.10
_exptl_crystal_density_diffrn     1.300
_exptl_crystal_density_meas     ?
_exptl_crystal_density_method     'not measured'
_exptl_crystal_F_000     420
_exptl_absorpt_coefficient_mu     0.090
_exptl_absorpt_correction_type     multi-scan
_exptl_absorpt_process_details     '(CrysAlis PRO; Agilent, 2011)'
_exptl_absorpt_correction_T_min     0.98200
_exptl_absorpt_correction_T_max     1.0000
_exptl_special_details
;
;
_diffrn_ambient_temperature     295(2)
_diffrn_radiation_type     MoK\a
_diffrn_radiation_wavelength     0.71073
_diffrn_radiation_source     'SuperNova (Mo) X-ray Source'
_diffrn_radiation_monochromator     Mirror
_diffrn_measurement_device_type
                  'Agilent SuperNova Dual diffractometer with an Atlas detector'
_diffrn_measurement_method     '\w scan'
_diffrn_detector_area_resol_mean     10.4041
_diffrn_reflns_number     9814
_diffrn_reflns_av_R_equivalents     0.0339
_diffrn_reflns_av_sigmaI/netI     0.0515
_diffrn_reflns_theta_min     2.85
_diffrn_reflns_theta_max     27.56
_diffrn_reflns_theta_full     27.56
_diffrn_measured_fraction_theta_max     0.999
_diffrn_measured_fraction_theta_full     0.999
_diffrn_reflns_limit_h_min     -11
_diffrn_reflns_limit_h_max     11
_diffrn_reflns_limit_k_min     -14
_diffrn_reflns_limit_k_max     10
_diffrn_reflns_limit_l_min     -15
_diffrn_reflns_limit_l_max     15
_diffrn_standards_number     0
_diffrn_standards_interval_count     0
_diffrn_standards_interval_time     0
_diffrn_standards_decay_%     0
_refine_special_details
;
Refinement of <i>F</i>^2^ against ALL reflections. The weighted <i>R</i>-factor
<i>wR</i> and goodness of fit <i>S</i> are based on <i>F</i>^2^, conventional
<i>R</i>-factors <i>R</i> are based on <i>F</i>, with <i>F</i> set to zero for
negative <i>F</i>^2^. The threshold expression of <i>F</i>^2^ >
\s(<i>F</i>^2^) is used only for calculating <i>R</i>-factors(gt) <i>etc</i>.
and is not relevant to the choice of reflections for refinement.
<i>R</i>-factors based on <i>F</i>^2^ are statistically about twice as large
as those based on <i>F</i>, and <i>R</i>- factors based on ALL data will be
even larger.
;
_reflns_number_total     4745
_reflns_number_gt     2729
_reflns_threshold_expression     I>2\s(I)
_refine_ls_structure_factor_coef     Fsqd
_refine_ls_matrix_type     full
_refine_ls_R_factor_all     0.1047
_refine_ls_R_factor_gt     0.0579
_refine_ls_wR_factor_gt     0.1422
_refine_ls_wR_factor_ref     0.1791
_refine_ls_goodness_of_fit_ref     1.039
_refine_ls_restrained_S_all     1.039
_refine_ls_number_reflns     4745
_refine_ls_number_parameters     273
_refine_ls_number_restraints     0
_refine_ls_hydrogen_treatment     constr
_refine_ls_weighting_scheme     calc
_refine_ls_weighting_details
         'calc w=1/[\s^2^(Fo^2^)+(0.0687P)^2^+0.1794P] where P=(Fo^2^+2Fc^2^)/3'
_atom_sites_solution_hydrogens     geom
_atom_sites_solution_primary     direct
_atom_sites_solution_secondary     difmap
_refine_ls_shift/su_max     0.000
_refine_ls_shift/su_mean     0.000
_refine_diff_density_max     0.197
_refine_diff_density_min     -0.241
_refine_ls_extinction_method     none
_refine_ls_extinction_coef     ?
loop_
    _atom_type_symbol
    _atom_type_description
    _atom_type_scat_dispersion_real
    _atom_type_scat_dispersion_imag
    _atom_type_scat_source
    'C' 'C' 0.0033 0.0016
                         'International Tables Vol C Tables 4.2.6.8 and 6.1.1.4'
    'H' 'H' 0.0000 0.0000
                         'International Tables Vol C Tables 4.2.6.8 and 6.1.1.4'
    'N' 'N' 0.0061 0.0033
                         'International Tables Vol C Tables 4.2.6.8 and 6.1.1.4'
    'O' 'O' 0.0106 0.0060
                         'International Tables Vol C Tables 4.2.6.8 and 6.1.1.4'
    'F' 'F' 0.0171 0.0103
                         'International Tables Vol C Tables 4.2.6.8 and 6.1.1.4'
_computing_data_collection     'CrysAlis PRO (Agilent, 2011)'
_computing_cell_refinement     'CrysAlis PRO (Agilent, 2011)'
_computing_data_reduction     'CrysAlis PRO (Agilent, 2011)'
_computing_structure_solution     'SHELXS97 (Sheldrick, 2008)'
_computing_structure_refinement     'SHELXL97 (Sheldrick, 2008)'
_computing_molecular_graphics
;
ORTEP-3 for Windows (Farrugia, 2012) and DIAMOND (Brandenburg,
2006)
;
_computing_publication_material     'publCIF (Westrip, 2010)'
loop_
    _atom_site_type_symbol
    _atom_site_label
    _atom_site_fract_x
    _atom_site_fract_y
    _atom_site_fract_z
    _atom_site_U_iso_or_equiv
    _atom_site_adp_type
    _atom_site_calc_flag
    _atom_site_refinement_flags
    _atom_site_occupancy
    _atom_site_symmetry_multiplicity
    _atom_site_disorder_assembly
    _atom_site_disorder_group
    F F1 0.10342(19) 0.85738(18) 0.04207(18) 0.1067(7) Uani d . 1 1 . .
    O O1 0.71783(15) 0.23009(15) 0.24647(13) 0.0480(4) Uani d . 1 1 . .
    O O2 0.17217(17) 0.07626(18) 0.46549(17) 0.0682(5) Uani d . 1 1 . .
    N N1 0.91690(18) 0.34311(18) 0.21651(16) 0.0462(4) Uani d . 1 1 . .
    N N2 1.1331(2) 0.2837(2) 0.10802(18) 0.0584(5) Uani d . 1 1 . .
    N N3 0.8000(2) 0.5769(2) 0.3565(2) 0.0720(6) Uani d . 1 1 . .
    C C1 0.5773(2) 0.1989(2) 0.30364(19) 0.0406(5) Uani d . 1 1 . .
    C C2 0.5430(2) 0.0847(2) 0.29533(19) 0.0429(5) Uani d . 1 1 . .
    C C3 0.6411(3) 0.0088(2) 0.2340(2) 0.0520(6) Uani d . 1 1 . .
    H H3 0.7331 0.0337 0.1965 0.062 Uiso calc R 1 1 . .
    C C4 0.6024(3) -0.1006(3) 0.2292(2) 0.0659(7) Uani d . 1 1 . .
    H H4 0.6684 -0.1499 0.1887 0.079 Uiso calc R 1 1 . .
    C C5 0.4646(3) -0.1394(3) 0.2847(3) 0.0698(7) Uani d . 1 1 . .
    H H5 0.4393 -0.2142 0.2806 0.084 Uiso calc R 1 1 . .
    C C6 0.3676(3) -0.0688(3) 0.3445(2) 0.0617(7) Uani d . 1 1 . .
    H H6 0.2766 -0.0962 0.3815 0.074 Uiso calc R 1 1 . .
    C C7 0.4025(2) 0.0459(2) 0.3515(2) 0.0476(5) Uani d . 1 1 . .
    C C8 0.3038(2) 0.1228(2) 0.4135(2) 0.0484(5) Uani d . 1 1 . .
    C C9 0.3424(2) 0.2318(2) 0.4185(2) 0.0463(5) Uani d . 1 1 . .
    H H9 0.2769 0.2803 0.4599 0.056 Uiso calc R 1 1 . .
    C C10 0.4819(2) 0.2725(2) 0.36114(18) 0.0407(5) Uani d . 1 1 . .
    C C11 0.5173(2) 0.3992(2) 0.36151(18) 0.0408(5) Uani d . 1 1 . .
    H H11 0.5020 0.3962 0.4461 0.049 Uiso calc R 1 1 . .
    C C12 0.6864(2) 0.4009(2) 0.32420(19) 0.0418(5) Uani d . 1 1 . .
    C C13 0.7733(2) 0.3255(2) 0.26505(19) 0.0421(5) Uani d . 1 1 . .
    C C14 0.9972(2) 0.2654(2) 0.1639(2) 0.0515(6) Uani d . 1 1 . .
    H H14 0.9582 0.1941 0.1654 0.062 Uiso calc R 1 1 . .
    C C15 1.2168(3) 0.2017(4) 0.0420(3) 0.0856(9) Uani d . 1 1 . .
    H H15A 1.1658 0.1296 0.0559 0.128 Uiso calc R 1 1 . .
    H H15B 1.3218 0.1644 0.0714 0.128 Uiso calc R 1 1 . .
    H H15C 1.2183 0.2568 -0.0452 0.128 Uiso calc R 1 1 . .
    C C16 1.1981(3) 0.3944(3) 0.1012(3) 0.0690(7) Uani d . 1 1 . .
    H H16A 1.1416 0.4334 0.1569 0.103 Uiso calc R 1 1 . .
    H H16B 1.1899 0.4618 0.0181 0.103 Uiso calc R 1 1 . .
    H H16C 1.3057 0.3612 0.1243 0.103 Uiso calc R 1 1 . .
    C C17 0.7526(2) 0.4977(2) 0.3405(2) 0.0510(6) Uani d . 1 1 . .
    C C18 0.4058(2) 0.5249(2) 0.27590(19) 0.0415(5) Uani d . 1 1 . .
    C C19 0.4420(3) 0.5885(2) 0.1521(2) 0.0554(6) Uani d . 1 1 . .
    H H19 0.5369 0.5554 0.1211 0.066 Uiso calc R 1 1 . .
    C C20 0.3412(3) 0.6998(3) 0.0731(3) 0.0704(7) Uani d . 1 1 . .
    H H20 0.3675 0.7421 -0.0100 0.084 Uiso calc R 1 1 . .
    C C21 0.2032(3) 0.7458(3) 0.1193(3) 0.0668(7) Uani d . 1 1 . .
    C C22 0.1591(3) 0.6859(3) 0.2398(3) 0.0699(8) Uani d . 1 1 . .
    H H22 0.0621 0.7186 0.2684 0.084 Uiso calc R 1 1 . .
    C C23 0.2623(2) 0.5750(2) 0.3191(2) 0.0582(6) Uani d . 1 1 . .
    H H23 0.2349 0.5338 0.4021 0.070 Uiso calc R 1 1 . .
    C C24 0.0645(3) 0.1533(3) 0.5229(3) 0.0758(8) Uani d . 1 1 . .
    H H24A -0.0230 0.1117 0.5552 0.114 Uiso calc R 1 1 . .
    H H24B 0.0291 0.2434 0.4628 0.114 Uiso calc R 1 1 . .
    H H24C 0.1147 0.1566 0.5893 0.114 Uiso calc R 1 1 . .
loop_
    _atom_site_aniso_label
    _atom_site_aniso_U_11
    _atom_site_aniso_U_22
    _atom_site_aniso_U_33
    _atom_site_aniso_U_12
    _atom_site_aniso_U_13
    _atom_site_aniso_U_23
    F1 0.0857(11) 0.0803(13) 0.1207(16) 0.0159(9) -0.0371(10) -0.0162(11)
    O1 0.0466(8) 0.0539(10) 0.0540(9) -0.0222(7) 0.0144(6) -0.0293(8)
    O2 0.0510(9) 0.0675(12) 0.0898(13) -0.0299(8) 0.0205(8) -0.0305(10)
    N1 0.0380(9) 0.0529(11) 0.0474(11) -0.0126(8) 0.0044(7) -0.0191(9)
    N2 0.0426(10) 0.0811(15) 0.0584(13) -0.0176(10) 0.0095(8) -0.0347(11)
    N3 0.0654(13) 0.0720(16) 0.0951(18) -0.0265(12) 0.0034(11) -0.0440(14)
    C1 0.0399(10) 0.0404(12) 0.0400(11) -0.0130(9) 0.0035(8) -0.0129(9)
    C2 0.0453(11) 0.0383(12) 0.0425(12) -0.0096(9) -0.0024(9) -0.0127(9)
    C3 0.0568(13) 0.0457(13) 0.0532(14) -0.0128(10) 0.0043(10) -0.0195(11)
    C4 0.0809(17) 0.0533(16) 0.0714(18) -0.0162(13) 0.0074(13) -0.0337(14)
    C5 0.0837(18) 0.0531(16) 0.088(2) -0.0263(14) 0.0006(15) -0.0366(15)
    C6 0.0595(14) 0.0521(15) 0.0765(18) -0.0246(12) -0.0003(12) -0.0214(13)
    C7 0.0485(11) 0.0408(12) 0.0518(13) -0.0144(9) -0.0039(9) -0.0131(10)
    C8 0.0395(11) 0.0485(13) 0.0529(14) -0.0165(10) 0.0048(9) -0.0129(11)
    C9 0.0431(11) 0.0435(12) 0.0502(13) -0.0122(9) 0.0076(9) -0.0170(10)
    C10 0.0413(10) 0.0396(12) 0.0387(11) -0.0126(9) 0.0038(8) -0.0118(9)
    C11 0.0445(10) 0.0427(12) 0.0382(11) -0.0139(9) 0.0063(8) -0.0181(10)
    C12 0.0420(10) 0.0402(12) 0.0466(12) -0.0128(9) 0.0008(9) -0.0187(10)
    C13 0.0406(10) 0.0442(12) 0.0412(12) -0.0156(9) -0.0003(8) -0.0130(10)
    C14 0.0428(11) 0.0607(15) 0.0544(14) -0.0161(10) 0.0038(10) -0.0246(12)
    C15 0.0602(15) 0.122(3) 0.096(2) -0.0189(16) 0.0195(14) -0.071(2)
    C16 0.0544(14) 0.083(2) 0.0708(18) -0.0321(13) 0.0091(12) -0.0245(15)
    C17 0.0471(12) 0.0516(14) 0.0571(14) -0.0153(10) 0.0027(10) -0.0225(12)
    C18 0.0415(10) 0.0388(11) 0.0484(13) -0.0139(9) 0.0070(9) -0.0204(10)
    C19 0.0500(12) 0.0555(15) 0.0540(15) -0.0084(11) 0.0060(10) -0.0182(12)
    C20 0.0670(16) 0.0658(18) 0.0583(16) -0.0065(13) -0.0052(12) -0.0077(14)
    C21 0.0595(15) 0.0540(16) 0.0779(19) -0.0032(12) -0.0184(13) -0.0176(14)
    C22 0.0443(13) 0.0620(17) 0.100(2) -0.0003(12) 0.0017(13) -0.0358(16)
    C23 0.0546(13) 0.0544(15) 0.0657(16) -0.0128(11) 0.0142(11) -0.0268(13)
    C24 0.0433(13) 0.091(2) 0.094(2) -0.0241(13) 0.0203(13) -0.0373(18)
_geom_special_details
;
All e.s.d.'s (except the e.s.d. in the dihedral angle between two l.s. planes)
are estimated using the full covariance matrix. The cell e.s.d.'s are taken
into account individually in the estimation of e.s.d.'s in distances, angles
and torsion angles; correlations between e.s.d.'s in cell parameters are only
used when they are defined by crystal symmetry. An approximate (isotropic)
treatment of cell e.s.d.'s is used for estimating e.s.d.'s involving l.s.
planes.
;
loop_
    _geom_bond_atom_site_label_1
    _geom_bond_atom_site_label_2
    _geom_bond_site_symmetry_2
    _geom_bond_distance
    _geom_bond_publ_flag
    F1 C21 . 1.368(3) ?
    O1 C13 . 1.368(2) ?
    O1 C1 . 1.398(2) ?
    O2 C8 . 1.369(2) ?
    O2 C24 . 1.424(3) ?
    N1 C14 . 1.293(3) ?
    N1 C13 . 1.359(2) ?
    N2 C14 . 1.325(3) ?
    N2 C16 . 1.448(3) ?
    N2 C15 . 1.450(3) ?
    N3 C17 . 1.146(3) ?
    C1 C10 . 1.352(3) ?
    C1 C2 . 1.414(3) ?
    C2 C3 . 1.409(3) ?
    C2 C7 . 1.420(3) ?
    C3 C4 . 1.361(3) ?
    C3 H3 . 0.9300 ?
    C4 C5 . 1.396(3) ?
    C4 H4 . 0.9300 ?
    C5 C6 . 1.355(3) ?
    C5 H5 . 0.9300 ?
    C6 C7 . 1.415(3) ?
    C6 H6 . 0.9300 ?
    C7 C8 . 1.424(3) ?
    C8 C9 . 1.358(3) ?
    C9 C10 . 1.422(3) ?
    C9 H9 . 0.9300 ?
    C10 C11 . 1.514(3) ?
    C11 C12 . 1.514(3) ?
    C11 C18 . 1.531(3) ?
    C11 H11 . 0.9800 ?
    C12 C13 . 1.350(3) ?
    C12 C17 . 1.425(3) ?
    C14 H14 . 0.9300 ?
    C15 H15A . 0.9600 ?
    C15 H15B . 0.9600 ?
    C15 H15C . 0.9600 ?
    C16 H16A . 0.9600 ?
    C16 H16B . 0.9600 ?
    C16 H16C . 0.9600 ?
    C18 C19 . 1.380(3) ?
    C18 C23 . 1.387(3) ?
    C19 C20 . 1.379(3) ?
    C19 H19 . 0.9300 ?
    C20 C21 . 1.350(4) ?
    C20 H20 . 0.9300 ?
    C21 C22 . 1.361(4) ?
    C22 C23 . 1.390(3) ?
    C22 H22 . 0.9300 ?
    C23 H23 . 0.9300 ?
    C24 H24A . 0.9600 ?
    C24 H24B . 0.9600 ?
    C24 H24C . 0.9600 ?
loop_
    _geom_angle_atom_site_label_1
    _geom_angle_atom_site_label_2
    _geom_angle_atom_site_label_3
    _geom_angle_site_symmetry_1
    _geom_angle_site_symmetry_3
    _geom_angle
    _geom_angle_publ_flag
    C13 O1 C1 . . 118.87(16) ?
    C8 O2 C24 . . 116.89(18) ?
    C14 N1 C13 . . 119.91(19) ?
    C14 N2 C16 . . 121.1(2) ?
    C14 N2 C15 . . 121.8(2) ?
    C16 N2 C15 . . 116.9(2) ?
    C10 C1 O1 . . 122.70(18) ?
    C10 C1 C2 . . 122.93(18) ?
    O1 C1 C2 . . 114.36(18) ?
    C3 C2 C1 . . 123.11(18) ?
    C3 C2 C7 . . 119.0(2) ?
    C1 C2 C7 . . 117.87(19) ?
    C4 C3 C2 . . 120.6(2) ?
    C4 C3 H3 . . 119.7 ?
    C2 C3 H3 . . 119.7 ?
    C3 C4 C5 . . 120.6(2) ?
    C3 C4 H4 . . 119.7 ?
    C5 C4 H4 . . 119.7 ?
    C6 C5 C4 . . 120.4(2) ?
    C6 C5 H5 . . 119.8 ?
    C4 C5 H5 . . 119.8 ?
    C5 C6 C7 . . 121.1(2) ?
    C5 C6 H6 . . 119.4 ?
    C7 C6 H6 . . 119.4 ?
    C6 C7 C2 . . 118.3(2) ?
    C6 C7 C8 . . 122.9(2) ?
    C2 C7 C8 . . 118.84(19) ?
    C9 C8 O2 . . 124.9(2) ?
    C9 C8 C7 . . 120.82(18) ?
    O2 C8 C7 . . 114.24(19) ?
    C8 C9 C10 . . 120.8(2) ?
    C8 C9 H9 . . 119.6 ?
    C10 C9 H9 . . 119.6 ?
    C1 C10 C9 . . 118.72(19) ?
    C1 C10 C11 . . 121.56(17) ?
    C9 C10 C11 . . 119.67(18) ?
    C10 C11 C12 . . 108.81(16) ?
    C10 C11 C18 . . 110.34(16) ?
    C12 C11 C18 . . 112.23(16) ?
    C10 C11 H11 . . 108.5 ?
    C12 C11 H11 . . 108.5 ?
    C18 C11 H11 . . 108.5 ?
    C13 C12 C17 . . 117.84(18) ?
    C13 C12 C11 . . 123.71(18) ?
    C17 C12 C11 . . 118.11(18) ?
    C12 C13 N1 . . 122.48(19) ?
    C12 C13 O1 . . 121.15(17) ?
    N1 C13 O1 . . 116.32(18) ?
    N1 C14 N2 . . 122.4(2) ?
    N1 C14 H14 . . 118.8 ?
    N2 C14 H14 . . 118.8 ?
    N2 C15 H15A . . 109.5 ?
    N2 C15 H15B . . 109.5 ?
    H15A C15 H15B . . 109.5 ?
    N2 C15 H15C . . 109.5 ?
    H15A C15 H15C . . 109.5 ?
    H15B C15 H15C . . 109.5 ?
    N2 C16 H16A . . 109.5 ?
    N2 C16 H16B . . 109.5 ?
    H16A C16 H16B . . 109.5 ?
    N2 C16 H16C . . 109.5 ?
    H16A C16 H16C . . 109.5 ?
    H16B C16 H16C . . 109.5 ?
    N3 C17 C12 . . 177.0(2) ?
    C19 C18 C23 . . 117.9(2) ?
    C19 C18 C11 . . 121.06(18) ?
    C23 C18 C11 . . 121.02(19) ?
    C18 C19 C20 . . 121.8(2) ?
    C18 C19 H19 . . 119.1 ?
    C20 C19 H19 . . 119.1 ?
    C21 C20 C19 . . 118.4(3) ?
    C21 C20 H20 . . 120.8 ?
    C19 C20 H20 . . 120.8 ?
    C20 C21 C22 . . 122.8(2) ?
    C20 C21 F1 . . 118.8(3) ?
    C22 C21 F1 . . 118.4(2) ?
    C21 C22 C23 . . 118.4(2) ?
    C21 C22 H22 . . 120.8 ?
    C23 C22 H22 . . 120.8 ?
    C18 C23 C22 . . 120.8(2) ?
    C18 C23 H23 . . 119.6 ?
    C22 C23 H23 . . 119.6 ?
    O2 C24 H24A . . 109.5 ?
    O2 C24 H24B . . 109.5 ?
    H24A C24 H24B . . 109.5 ?
    O2 C24 H24C . . 109.5 ?
    H24A C24 H24C . . 109.5 ?
    H24B C24 H24C . . 109.5 ?
loop_
    _geom_torsion_atom_site_label_1
    _geom_torsion_atom_site_label_2
    _geom_torsion_atom_site_label_3
    _geom_torsion_atom_site_label_4
    _geom_torsion_site_symmetry_1
    _geom_torsion_site_symmetry_2
    _geom_torsion_site_symmetry_3
    _geom_torsion_site_symmetry_4
    _geom_torsion
    _geom_torsion_publ_flag
    C13 O1 C1 C10 . . . . 10.3(3) ?
    C13 O1 C1 C2 . . . . -170.25(17) ?
    C10 C1 C2 C3 . . . . 179.1(2) ?
    O1 C1 C2 C3 . . . . -0.4(3) ?
    C10 C1 C2 C7 . . . . -0.7(3) ?
    O1 C1 C2 C7 . . . . 179.76(17) ?
    C1 C2 C3 C4 . . . . 179.8(2) ?
    C7 C2 C3 C4 . . . . -0.4(3) ?
    C2 C3 C4 C5 . . . . 0.2(4) ?
    C3 C4 C5 C6 . . . . -0.2(4) ?
    C4 C5 C6 C7 . . . . 0.4(4) ?
    C5 C6 C7 C2 . . . . -0.6(4) ?
    C5 C6 C7 C8 . . . . -179.9(2) ?
    C3 C2 C7 C6 . . . . 0.6(3) ?
    C1 C2 C7 C6 . . . . -179.56(19) ?
    C3 C2 C7 C8 . . . . 179.9(2) ?
    C1 C2 C7 C8 . . . . -0.2(3) ?
    C24 O2 C8 C9 . . . . 3.7(3) ?
    C24 O2 C8 C7 . . . . -176.6(2) ?
    C6 C7 C8 C9 . . . . 179.6(2) ?
    C2 C7 C8 C9 . . . . 0.3(3) ?
    C6 C7 C8 O2 . . . . -0.1(3) ?
    C2 C7 C8 O2 . . . . -179.39(18) ?
    O2 C8 C9 C10 . . . . -179.8(2) ?
    C7 C8 C9 C10 . . . . 0.5(3) ?
    O1 C1 C10 C9 . . . . -178.99(17) ?
    C2 C1 C10 C9 . . . . 1.6(3) ?
    O1 C1 C10 C11 . . . . 3.3(3) ?
    C2 C1 C10 C11 . . . . -176.16(18) ?
    C8 C9 C10 C1 . . . . -1.4(3) ?
    C8 C9 C10 C11 . . . . 176.33(19) ?
    C1 C10 C11 C12 . . . . -16.1(3) ?
    C9 C10 C11 C12 . . . . 166.21(18) ?
    C1 C10 C11 C18 . . . . 107.5(2) ?
    C9 C10 C11 C18 . . . . -70.2(2) ?
    C10 C11 C12 C13 . . . . 18.4(3) ?
    C18 C11 C12 C13 . . . . -104.0(2) ?
    C10 C11 C12 C17 . . . . -168.54(18) ?
    C18 C11 C12 C17 . . . . 69.1(2) ?
    C17 C12 C13 N1 . . . . -3.0(3) ?
    C11 C12 C13 N1 . . . . 170.10(18) ?
    C17 C12 C13 O1 . . . . 179.69(18) ?
    C11 C12 C13 O1 . . . . -7.2(3) ?
    C14 N1 C13 C12 . . . . 178.0(2) ?
    C14 N1 C13 O1 . . . . -4.6(3) ?
    C1 O1 C13 C12 . . . . -8.2(3) ?
    C1 O1 C13 N1 . . . . 174.29(17) ?
    C13 N1 C14 N2 . . . . 175.5(2) ?
    C16 N2 C14 N1 . . . . -1.0(4) ?
    C15 N2 C14 N1 . . . . -175.6(2) ?
    C10 C11 C18 C19 . . . . -89.7(2) ?
    C12 C11 C18 C19 . . . . 31.8(3) ?
    C10 C11 C18 C23 . . . . 87.5(2) ?
    C12 C11 C18 C23 . . . . -151.0(2) ?
    C23 C18 C19 C20 . . . . 1.1(4) ?
    C11 C18 C19 C20 . . . . 178.4(2) ?
    C18 C19 C20 C21 . . . . -0.6(4) ?
    C19 C20 C21 C22 . . . . -0.8(4) ?
    C19 C20 C21 F1 . . . . 179.0(2) ?
    C20 C21 C22 C23 . . . . 1.7(4) ?
    F1 C21 C22 C23 . . . . -178.2(2) ?
    C19 C18 C23 C22 . . . . -0.2(3) ?
    C11 C18 C23 C22 . . . . -177.5(2) ?
    C21 C22 C23 C18 . . . . -1.1(4) ?
loop_
    _geom_hbond_atom_site_label_D
    _geom_hbond_atom_site_label_H
    _geom_hbond_atom_site_label_A
    _geom_hbond_site_symmetry_A
    _geom_hbond_distance_DH
    _geom_hbond_distance_HA
    _geom_hbond_distance_DA
    _geom_hbond_angle_DHA
    C23 H23 N3 2_666 0.93 2.62 3.542(3) 171
    C5 H5 Cg1 1_545 0.93 2.79 3.670(3) 159
    C15 H15B Cg2 1_655 0.96 2.93 3.732(3) 142
    C16 H16C Cg3 1_655 0.96 2.91 3.589(3) 129
