# Supplementary material for: N′-[3-Cyano-4-(4-fluoro­phen­yl)-6-meth­oxy-4H-benzo[h]chromen-2-yl]-N,N-dimethyl­methanimidamide
Source: Acta Crystallogr Sect E Struct Rep Online. 2013 Mar 2;69(Pt 4):o482–3. doi: 10.1107/S1600536813005503 (PMC3629518; doi:10.1107/S1600536813005503)
Supplement: Supplementary file 2 [file e-69-0o482-Isup2.hkl]

# 
# h,k,l, Fc-squared, Fo-squared, sigma(Fo-squared) and status flag 
# 
data_I
_shelx_title '  P-1' 
_shelx_refln_list_code          4 
_shelx_F_calc_maximum      180.30 
_exptl_crystal_F_000       420.00 
_reflns_d_resolution_high  0.7681 
 
loop_ 
 _symmetry_equiv_pos_as_xyz 
 'x, y, z' 
 '-x, -y, -z' 
 
_cell_length_a     8.8438 
_cell_length_b    11.0887 
_cell_length_c    11.8001 
_cell_angle_alpha  66.054 
_cell_angle_beta   83.684 
_cell_angle_gamma  75.946 
 
_shelx_F_squared_multiplier     1.000 
 
loop_ 
 _refln_index_h 
 _refln_index_k 
 _refln_index_l 
 _refln_F_squared_calc 
 _refln_F_squared_meas 
 _refln_F_squared_sigma 
 _refln_observed_status 
   2   0   0      903.18      835.30     11.20 o 
   3   0   0      382.26      371.79     12.78 o 
   4   0   0        0.41       15.43      3.49 o 
   5   0   0        9.09       10.54      1.51 o 
   6   0   0        0.04        6.65      1.93 o 
   7   0   0        6.07       10.68      2.04 o 
   8   0   0        7.97       10.73      3.13 o 
   9   0   0        1.05        5.19      2.40 o 
  10   0   0        4.47        8.68      3.62 o 
  11   0   0        0.00        5.74      3.73 o 
 -10   1   0        0.04       -3.34      3.34 o 
  -9   1   0        0.21       -0.21      0.93 o 
  -8   1   0        0.17        1.11      1.57 o 
  -7   1   0       13.00       14.46      2.94 o 
  -6   1   0      111.37      108.62      4.12 o 
  -5   1   0      183.21      195.20      7.28 o 
  -4   1   0      878.25      885.65     15.28 o 
  -3   1   0       55.85       50.80      1.63 o 
  -2   1   0     1421.92     1365.41     10.51 o 
  -1   1   0     1073.50     1050.26     18.41 o 
   2   1   0       92.68       90.20      2.33 o 
   3   1   0     1043.68     1031.60      9.56 o 
   4   1   0      612.48      605.48      9.76 o 
   5   1   0      324.37      422.12     10.10 o 
   6   1   0       32.16       27.94      2.56 o 
   7   1   0        4.40        4.22      1.05 o 
   8   1   0        2.04        2.61      1.35 o 
   9   1   0       14.39       12.47      4.11 o 
  10   1   0        2.77        2.02      1.67 o 
  11   1   0        0.33       -1.62      2.72 o 
 -10   2   0        1.19        3.18      2.90 o 
  -9   2   0       37.61       38.34      8.48 o 
  -8   2   0        7.23        5.09      1.02 o 
  -7   2   0        5.46        3.98      0.80 o 
  -6   2   0       16.75       20.64      3.24 o 
  -5   2   0      129.80      117.66      4.94 o 
  -4   2   0       14.44       16.97      1.09 o 
  -3   2   0       24.92       19.01      1.03 o 
  -2   2   0      217.83      225.54      4.14 o 
  -1   2   0       16.76       16.10      1.97 o 
   0   2   0      974.51      854.84     18.68 o 
   1   2   0     5853.75     5443.71     84.65 o 
   2   2   0       59.79       55.24      2.05 o 
   3   2   0        2.04        2.12      0.39 o 
   4   2   0      561.78      604.05      6.68 o 
   5   2   0      217.67      265.70      5.26 o 
   6   2   0      109.51      123.12      3.81 o 
   7   2   0       11.16       12.33      2.66 o 
   8   2   0       10.67       10.53      2.12 o 
   9   2   0        0.06       -0.02      1.85 o 
  10   2   0        0.02        1.14      1.60 o 
  11   2   0        9.72       12.23      2.93 o 
 -10   3   0        0.44        1.93      2.75 o 
  -9   3   0       41.60       53.50     10.47 o 
  -8   3   0       92.58      116.83     10.33 o 
  -7   3   0       16.56       17.23      5.32 o 
  -6   3   0      504.64      572.96     29.29 o 
  -5   3   0       10.20        6.05      1.44 o 
  -4   3   0      205.73      210.99      6.27 o 
  -3   3   0      411.82      458.94      6.89 o 
  -2   3   0      174.83      171.98      4.07 o 
  -1   3   0      326.41      332.40     11.91 o 
   0   3   0       64.43       56.46      4.60 o 
   1   3   0      114.99      101.74      6.29 o 
   2   3   0      629.65      650.56     10.37 o 
   3   3   0      363.23      344.25      6.35 o 
   4   3   0        7.29        7.89      0.84 o 
   5   3   0      115.82      127.43      3.84 o 
   6   3   0        4.11        4.86      0.80 o 
   7   3   0       60.67       67.24      3.85 o 
   8   3   0       52.40       50.61      4.31 o 
   9   3   0      158.39      160.47      8.26 o 
  10   3   0        0.12       -0.54      1.26 o 
  11   3   0        0.31       -2.93      2.93 o 
  -9   4   0        1.82        0.84      4.77 o 
  -8   4   0      162.36      180.99     19.19 o 
  -7   4   0        4.60        4.05      3.15 o 
  -6   4   0       60.92       60.50      4.23 o 
  -5   4   0      251.61      255.99     10.86 o 
  -4   4   0        4.53        9.73      1.42 o 
  -3   4   0      498.50      549.81     10.06 o 
  -2   4   0      594.81      623.57     17.92 o 
  -1   4   0       64.14       64.85      4.06 o 
   0   4   0       50.37       49.06      4.93 o 
   1   4   0        3.08        2.77      1.06 o 
   2   4   0        3.38        6.76      1.29 o 
   3   4   0       38.35       27.66      2.17 o 
   4   4   0      137.77      131.76      5.04 o 
   5   4   0       59.68       57.44      2.64 o 
   6   4   0      386.74      376.02      6.05 o 
   7   4   0       69.54       62.18      1.91 o 
   8   4   0        4.60        3.93      1.13 o 
   9   4   0        3.63        2.39      1.16 o 
  10   4   0        3.30        2.56      3.74 o 
  11   4   0        1.51        6.13      5.31 o 
  -9   5   0        1.52        0.56      2.32 o 
  -8   5   0       38.18       49.50     10.68 o 
  -7   5   0        5.68        7.96      3.01 o 
  -6   5   0        4.30        6.70      1.56 o 
  -5   5   0       25.00       19.96      2.23 o 
  -4   5   0        2.75        2.03      0.96 o 
  -3   5   0      295.20      322.29     11.43 o 
  -2   5   0      225.61      228.16     12.06 o 
  -1   5   0       62.42       75.40      6.84 o 
   0   5   0       77.79       85.90      7.43 o 
   1   5   0      163.23      166.34      6.53 o 
   2   5   0      772.45      803.88     17.08 o 
   3   5   0       71.24       72.96      3.89 o 
   4   5   0      479.14      466.10     10.69 o 
   5   5   0       22.91       26.54      2.27 o 
   6   5   0        3.27        3.55      0.82 o 
   7   5   0       26.16       26.53      1.91 o 
   8   5   0        0.08        0.28      0.17 o 
   9   5   0        0.56        2.67      0.91 o 
  10   5   0        1.39        0.75      1.14 o 
  11   5   0        2.36        1.30      2.16 o 
  -8   6   0        0.37        9.32      5.41 o 
  -7   6   0       18.81       26.87      7.58 o 
  -6   6   0        6.00        5.02      3.69 o 
  -5   6   0       17.21       15.57      3.88 o 
  -4   6   0      149.57      149.03      9.10 o 
  -3   6   0       12.07       10.00      1.73 o 
  -2   6   0       48.28       49.14      4.38 o 
  -1   6   0      234.66      229.37     14.47 o 
   0   6   0      443.00      463.18     11.04 o 
   1   6   0      230.34      259.02     12.20 o 
   2   6   0        0.41        0.27      0.50 o 
   3   6   0       45.86       84.52     20.31 o 
   4   6   0        0.06        0.73      0.46 o 
   5   6   0        0.86        1.89      0.73 o 
   6   6   0      714.41      719.97     15.99 o 
   7   6   0       14.17       12.91      2.03 o 
   8   6   0       17.48       21.47      2.34 o 
   9   6   0        0.73       -0.68      0.68 o 
  10   6   0       19.56       18.58      5.40 o 
  11   6   0        4.17        5.64      2.36 o 
  -8   7   0        0.31       -4.24      4.24 o 
  -7   7   0        1.65        6.80      4.45 o 
  -6   7   0        1.81        1.27      1.25 o 
  -5   7   0        2.12        5.58      1.99 o 
  -4   7   0        1.81        2.09      1.21 o 
  -3   7   0       23.06       21.30      3.42 o 
  -2   7   0       10.67       10.85      3.33 o 
  -1   7   0        4.23        4.99      2.26 o 
   0   7   0       28.16       40.46      4.28 o 
   1   7   0      137.49      161.29      7.43 o 
   2   7   0       51.18       51.75      4.50 o 
   3   7   0        0.78        1.17      1.38 o 
   4   7   0        1.60        0.85      0.66 o 
   5   7   0      228.62      240.86      9.12 o 
   6   7   0      241.73      245.79     12.00 o 
   7   7   0       15.55       12.69      2.83 o 
   8   7   0        0.06        0.80      0.74 o 
   9   7   0        0.41        0.23      0.87 o 
  10   7   0        5.08        5.42      3.25 o 
  -7   8   0       10.18        7.05      5.36 o 
  -6   8   0        4.25        2.42      4.51 o 
  -5   8   0        0.10        1.97      1.38 o 
  -4   8   0        0.22       -0.31      1.01 o 
  -3   8   0       34.91       30.51      4.50 o 
  -2   8   0       13.08       10.39      3.36 o 
  -1   8   0        0.88        0.30      1.51 o 
   0   8   0        6.40        8.33      1.50 o 
   1   8   0        6.59        5.19      1.68 o 
   2   8   0       10.91        8.74      3.17 o 
   3   8   0       15.93       15.08      2.75 o 
   4   8   0       91.85      105.57      8.53 o 
   5   8   0      266.41      282.44     13.11 o 
   6   8   0        2.62        1.71      2.31 o 
   7   8   0       28.87       26.04      7.57 o 
   8   8   0        0.40        0.72      0.83 o 
   9   8   0       12.47       15.28      4.19 o 
  10   8   0       10.79       15.11      6.15 o 
  -6   9   0       14.44       10.34      6.18 o 
  -5   9   0        1.18        1.91      1.36 o 
  -4   9   0        1.89        3.21      1.63 o 
  -3   9   0       17.30       21.85      4.09 o 
  -2   9   0      161.16      198.83     16.44 o 
  -1   9   0        3.19       -3.42      3.42 o 
   0   9   0        3.97        2.39      0.84 o 
   1   9   0        1.50        2.44      1.10 o 
   2   9   0        6.40        6.36      3.26 o 
   3   9   0       15.76       15.38      2.86 o 
   4   9   0       31.21       35.24      4.59 o 
   5   9   0       18.05       23.48      3.90 o 
   6   9   0        0.26        5.76      1.98 o 
   7   9   0        2.28        2.59      1.69 o 
   8   9   0        0.86        1.74      1.52 o 
   9   9   0        0.81        0.09      1.07 o 
  -5  10   0        0.96        0.42      3.23 o 
  -4  10   0        0.95        4.12      2.26 o 
  -3  10   0        1.85        2.13      1.53 o 
  -2  10   0       36.37       35.60      7.37 o 
  -1  10   0       64.51       80.15     11.05 o 
   0  10   0       17.17       18.53      5.31 o 
   1  10   0       16.37       15.24      2.52 o 
   2  10   0       20.89       21.00      5.84 o 
   3  10   0       22.35       16.71      3.23 o 
   4  10   0        0.12        0.82      1.93 o 
   5  10   0       12.89       12.88      2.91 o 
   6  10   0        3.22        0.97      1.32 o 
   7  10   0        4.20        2.66      2.62 o 
   8  10   0        0.35       -1.60      1.60 o 
   9  10   0       12.98       11.10      3.33 o 
  -4  11   0        0.13        0.83      1.34 o 
  -3  11   0        5.60        8.03      2.93 o 
  -2  11   0       45.49       41.98     10.57 o 
  -1  11   0        2.44        5.89      3.44 o 
   0  11   0       29.36       46.93      9.32 o 
   1  11   0        0.08       -0.66      1.64 o 
   2  11   0       12.33       10.73      2.36 o 
   3  11   0        0.76        3.40      2.12 o 
   4  11   0       20.59       19.10      3.76 o 
   5  11   0        0.99        1.78      1.27 o 
   6  11   0        5.67        6.09      2.64 o 
   7  11   0        3.49        8.67      2.83 o 
   8  11   0       12.64       12.37      3.68 o 
  -2  12   0        5.49        4.73      2.30 o 
  -1  12   0        8.15        4.48      2.79 o 
   0  12   0       14.28       19.03      6.29 o 
   1  12   0        2.29        1.99      2.24 o 
   2  12   0        0.10        4.60      3.13 o 
   3  12   0        3.98        1.51      2.26 o 
   4  12   0       15.76       20.08      4.67 o 
   5  12   0        0.57       -0.71      1.48 o 
   6  12   0       12.79       16.99      4.04 o 
   1  13   0        4.05       -3.36      3.36 o 
   2  13   0        3.12        6.33      4.13 o 
   3  13   0        0.36       -3.13      3.13 o 
   4  13   0        8.15       13.76      5.60 o 
  -6 -12   1        2.82       -0.96      1.37 o 
  -5 -12   1        2.59        0.65      1.72 o 
  -4 -12   1       11.11       11.45      5.02 o 
  -3 -12   1        1.42       -3.57      3.57 o 
  -2 -12   1       38.27       31.82      8.39 o 
  -1 -12   1       18.09       23.56      7.17 o 
   0 -12   1        0.47        1.25      2.36 o 
   1 -12   1        2.09        2.67      1.98 o 
  -7 -11   1        5.11        5.72      2.51 o 
  -6 -11   1        0.07       -1.28      1.28 o 
  -5 -11   1        0.03       -1.04      1.24 o 
  -4 -11   1       37.78       45.97      5.83 o 
  -3 -11   1       19.45       22.02      3.79 o 
  -2 -11   1       10.02        9.25      3.79 o 
  -1 -11   1       10.15        5.27      3.38 o 
   0 -11   1       10.62       11.88      4.97 o 
   1 -11   1        0.29       -0.49      1.34 o 
   2 -11   1       11.37        5.57      9.69 o 
   3 -11   1       40.93       40.97      6.51 o 
  -8 -10   1        0.73        1.04      1.59 o 
  -7 -10   1       10.93       16.44      3.80 o 
  -6 -10   1       13.42       15.62      3.72 o 
  -5 -10   1        0.01       -1.49      3.24 o 
  -4 -10   1        2.63        0.53      2.23 o 
  -3 -10   1       50.75       61.97      6.13 o 
  -2 -10   1        0.14       -1.18      1.69 o 
  -1 -10   1        9.88       14.94      5.01 o 
   0 -10   1        0.05        2.51      3.06 o 
   1 -10   1        0.02        2.66      2.24 o 
   2 -10   1       47.34       51.49      6.68 o 
   3 -10   1       33.44       40.20      6.04 o 
   4 -10   1       38.50       44.02      6.31 o 
  -9  -9   1       13.30        9.91      3.70 o 
  -8  -9   1        7.48        4.25      1.36 o 
  -7  -9   1        0.70        1.50      1.27 o 
  -6  -9   1       16.47       17.67      3.58 o 
  -5  -9   1        0.43       -0.86      1.70 o 
  -4  -9   1       38.81       33.61      4.61 o 
  -3  -9   1        0.01       -1.05      1.07 o 
  -2  -9   1        0.24       -0.58      2.12 o 
  -1  -9   1        0.76        0.32      0.55 o 
   0  -9   1        1.36        2.77      2.24 o 
   1  -9   1        1.85       -0.61      1.51 o 
   2  -9   1        3.75        2.64      1.53 o 
   3  -9   1       17.36       14.63      3.44 o 
   4  -9   1        9.38       10.70      3.18 o 
   5  -9   1        0.58       -0.81      1.28 o 
   6  -9   1        5.51        8.53      5.02 o 
 -10  -8   1       49.43       81.34     13.64 o 
  -9  -8   1       54.38       68.99      7.38 o 
  -8  -8   1        0.17        0.12      0.53 o 
  -7  -8   1        2.39        1.39      1.08 o 
  -6  -8   1       37.75       37.44      5.04 o 
  -5  -8   1      469.99      466.87     14.96 o 
  -4  -8   1      213.76      208.07      8.67 o 
  -3  -8   1       11.64        7.81      2.05 o 
  -2  -8   1       20.23       17.17      4.55 o 
  -1  -8   1        9.13        6.82      2.87 o 
   0  -8   1        0.09        1.71      1.27 o 
   1  -8   1        7.11        6.94      3.41 o 
   2  -8   1        2.51        2.39      1.40 o 
   3  -8   1       27.90       32.69      4.77 o 
   4  -8   1        0.16        0.67      1.10 o 
   5  -8   1        0.01       -1.95      1.95 o 
   6  -8   1        1.66       -2.99      2.99 o 
   7  -8   1        0.15        4.61      4.32 o 
 -10  -7   1       34.66       45.92     10.35 o 
  -9  -7   1       18.64       20.53      2.97 o 
  -8  -7   1        7.67        9.79      1.62 o 
  -7  -7   1        4.14        4.49      1.17 o 
  -6  -7   1      382.93      369.93     15.37 o 
  -5  -7   1      757.63      745.99     16.91 o 
  -4  -7   1      193.18      186.42      9.26 o 
  -3  -7   1        0.15        0.51      1.06 o 
  -2  -7   1        5.39        4.45      1.46 o 
  -1  -7   1       55.07       50.50      4.14 o 
   0  -7   1       29.92       29.38      2.60 o 
   1  -7   1        1.38       -0.77      1.88 o 
   2  -7   1       16.44       10.79      3.50 o 
   3  -7   1       18.30       20.60      3.63 o 
   4  -7   1       61.89       60.74      6.26 o 
   5  -7   1        0.66       -1.74      1.74 o 
   6  -7   1        0.00       -3.26      3.26 o 
   7  -7   1        0.45        5.17      3.57 o 
 -10  -6   1        3.95        2.73      2.75 o 
  -9  -6   1       18.48       21.12      2.89 o 
  -8  -6   1       22.51       25.62      2.40 o 
  -7  -6   1        1.70        2.38      0.70 o 
  -6  -6   1       35.30       38.11      3.56 o 
  -5  -6   1       24.64       27.26      2.19 o 
  -4  -6   1      206.43      202.16      6.60 o 
  -3  -6   1       12.24       12.46      2.37 o 
  -2  -6   1       61.00       55.62      4.67 o 
  -1  -6   1      773.45      818.62     21.18 o 
   0  -6   1      987.58     1009.28     18.06 o 
   1  -6   1        0.22        0.12      0.62 o 
   2  -6   1        1.78        2.46      1.03 o 
   3  -6   1        2.79        1.13      0.74 o 
   4  -6   1        9.70       10.53      1.90 o 
   5  -6   1        0.02       -0.63      0.63 o 
   6  -6   1       12.66       14.22      5.09 o 
   7  -6   1        4.67        7.27      4.08 o 
   8  -6   1       27.62       30.22      8.57 o 
 -11  -5   1        1.31        0.02      3.55 o 
 -10  -5   1        0.40        1.57      0.98 o 
  -9  -5   1        1.24        0.51      0.70 o 
  -8  -5   1       27.68       24.96      1.73 o 
  -7  -5   1       48.49       57.17      2.97 o 
  -6  -5   1      253.93      261.13      7.06 o 
  -5  -5   1       65.63       72.11      3.86 o 
  -4  -5   1       90.66       91.12      4.09 o 
  -3  -5   1      384.98      397.56     12.80 o 
  -2  -5   1        3.74        4.81      1.45 o 
  -1  -5   1      256.22      269.08     12.30 o 
   0  -5   1       25.81       31.83      2.42 o 
   1  -5   1        8.79       11.28      2.86 o 
   2  -5   1       57.60       66.11      5.81 o 
   3  -5   1       51.06       45.55      4.33 o 
   4  -5   1      313.40      323.65     12.27 o 
   5  -5   1       46.26       44.05      9.56 o 
   6  -5   1        6.53        9.84      3.22 o 
   7  -5   1       12.88        9.34      3.56 o 
   8  -5   1        8.85       12.83      5.68 o 
   9  -5   1        5.41        2.78      2.14 o 
 -11  -4   1        1.51        3.65      2.99 o 
 -10  -4   1        1.88        0.25      1.00 o 
  -9  -4   1        8.26       12.51      2.31 o 
  -8  -4   1        9.78        8.79      1.18 o 
  -7  -4   1       16.50       15.66      1.37 o 
  -6  -4   1       13.94       13.26      1.14 o 
  -5  -4   1        8.76        9.76      1.45 o 
  -4  -4   1        1.70        1.82      0.60 o 
  -3  -4   1       25.96       25.20      1.88 o 
  -2  -4   1        6.27        4.17      1.07 o 
  -1  -4   1      220.50      226.59      7.39 o 
   0  -4   1      417.00      430.76      9.30 o 
   1  -4   1        3.67        7.38      1.56 o 
   2  -4   1       32.27       40.34      3.14 o 
   3  -4   1      147.84      170.19      6.28 o 
   4  -4   1      442.71      452.20     11.52 o 
   5  -4   1       17.99       14.39      2.27 o 
   6  -4   1       26.09       28.23      5.24 o 
   7  -4   1        9.00       11.76      4.91 o 
   8  -4   1        0.29        1.90      2.90 o 
   9  -4   1        9.60        2.83      2.63 o 
 -11  -3   1       13.82        7.84      3.33 o 
 -10  -3   1        0.01       -0.23      1.08 o 
  -9  -3   1        3.45        1.89      1.00 o 
  -8  -3   1       22.12       13.20      2.21 o 
  -7  -3   1       47.13       52.78      2.58 o 
  -6  -3   1        2.08        1.68      0.38 o 
  -5  -3   1      153.86      166.08      4.97 o 
  -4  -3   1      494.64      533.03      8.84 o 
  -3  -3   1        4.63        4.32      0.82 o 
  -2  -3   1      521.33      508.76     15.07 o 
  -1  -3   1       52.90       47.02      2.96 o 
   0  -3   1      307.64      300.15      6.83 o 
   1  -3   1       28.48       25.34      3.34 o 
   2  -3   1      812.47      871.97     15.38 o 
   3  -3   1        0.11        0.12      0.44 o 
   4  -3   1      130.80      139.48      4.64 o 
   5  -3   1        0.52        0.09      0.38 o 
   6  -3   1      118.48      119.01      5.65 o 
   7  -3   1        1.76        1.11      1.24 o 
   8  -3   1      227.57      238.70      9.39 o 
   9  -3   1        0.96        1.17      1.77 o 
  10  -3   1        4.21        9.95      5.27 o 
 -11  -2   1        2.73       -0.34      1.41 o 
 -10  -2   1       27.79       31.66      4.26 o 
  -9  -2   1      118.01      113.93      7.30 o 
  -8  -2   1       31.02       29.30      3.44 o 
  -7  -2   1       11.01        8.35      1.84 o 
  -6  -2   1       43.67       48.21      2.67 o 
  -5  -2   1       68.48       76.70      2.47 o 
  -4  -2   1      314.57      312.76      4.35 o 
  -3  -2   1      235.31      217.59      3.78 o 
  -2  -2   1      471.00      414.82      8.42 o 
  -1  -2   1       27.13       35.08      2.29 o 
   0  -2   1     2787.90     2620.92     25.08 o 
   1  -2   1     1691.80     1709.18     34.12 o 
   2  -2   1       11.88        5.18      0.87 o 
   3  -2   1        8.21        8.62      0.88 o 
   4  -2   1       66.36       66.21      2.86 o 
   5  -2   1       31.86       29.10      1.93 o 
   6  -2   1       10.18        8.85      1.03 o 
   7  -2   1      207.58      226.83      7.09 o 
   8  -2   1      162.34      156.57      8.49 o 
   9  -2   1       28.35       53.70     10.17 o 
  10  -2   1       11.48       19.26      6.72 o 
 -11  -1   1        3.74        5.38      3.68 o 
 -10  -1   1        2.60        4.10      2.28 o 
  -9  -1   1        0.46       -0.55      1.47 o 
  -8  -1   1        0.01        0.55      1.12 o 
  -7  -1   1       42.16       38.53      3.73 o 
  -6  -1   1        1.54        0.38      0.58 o 
  -5  -1   1      508.42      537.62     10.84 o 
  -4  -1   1     2820.56     3066.55     24.02 o 
  -3  -1   1       87.68       84.20      1.82 o 
  -2  -1   1      213.06      204.23      3.36 o 
  -1  -1   1      632.56      587.60      9.94 o 
   0  -1   1      579.67      506.23     12.63 o 
   1  -1   1      289.17      308.14      6.83 o 
   2  -1   1      472.32      450.77      7.16 o 
   3  -1   1       53.44       56.65      2.25 o 
   4  -1   1        0.02       -0.18      0.25 o 
   5  -1   1      211.10      217.49      7.47 o 
   6  -1   1       63.98       58.64      2.82 o 
   7  -1   1       16.76       13.52      1.11 o 
   8  -1   1      145.21      156.72     10.24 o 
   9  -1   1       38.10       40.72      6.02 o 
  10  -1   1       19.98       26.96      5.63 o 
 -11   0   1        1.24        0.12      1.50 o 
 -10   0   1        1.16        2.94      2.55 o 
  -9   0   1       76.88       77.03      7.82 o 
  -8   0   1       53.65       48.04      5.67 o 
  -7   0   1       13.54       15.66      2.41 o 
  -6   0   1       17.76       15.81      1.70 o 
  -5   0   1      150.55      176.17      5.99 o 
  -4   0   1      916.65      978.62      9.67 o 
  -3   0   1       23.42       25.88      1.41 o 
  -2   0   1        3.91        4.24      0.36 o 
  -1   0   1     2119.12     2075.84     33.68 o 
   1   0   1     1589.01     1505.09     25.36 o 
   2   0   1      172.97      141.01      4.12 o 
   3   0   1      579.89      561.04      7.71 o 
   4   0   1       18.88       15.51      0.95 o 
   5   0   1      383.86      387.30     10.42 o 
   6   0   1       11.69       13.27      1.91 o 
   7   0   1        1.56        3.22      1.03 o 
   8   0   1        1.56        2.34      1.45 o 
   9   0   1       22.62       22.28      4.38 o 
  10   0   1        0.76        0.59      1.43 o 
  11   0   1        0.39       -0.38      1.18 o 
 -10   1   1        0.25       -0.35      1.22 o 
  -9   1   1        0.12        1.43      1.94 o 
  -8   1   1        6.99        2.31      1.72 o 
  -7   1   1       67.10       74.73      5.57 o 
  -6   1   1       11.14       13.44      1.18 o 
  -5   1   1       46.29       40.86      2.10 o 
  -4   1   1       80.81       72.83      2.48 o 
  -3   1   1     1592.19     1597.35     15.19 o 
  -2   1   1       91.40       87.43      2.02 o 
  -1   1   1      176.42      143.41      6.35 o 
   1   1   1      266.02      235.89      6.26 o 
   2   1   1      750.97      769.55      6.74 o 
   3   1   1      314.00      304.86      5.66 o 
   4   1   1        9.16        6.96      0.81 o 
   5   1   1        0.66        1.62      0.40 o 
   6   1   1       21.85       21.51      2.33 o 
   7   1   1        3.66        3.67      1.82 o 
   8   1   1       41.45       45.83      7.67 o 
   9   1   1        1.50        1.12      1.15 o 
  10   1   1       22.79       23.40      4.63 o 
  11   1   1        6.12        2.64      4.33 o 
 -10   2   1        6.24       11.53      5.03 o 
  -9   2   1       10.62        8.71      3.86 o 
  -8   2   1       37.18       35.42      5.43 o 
  -7   2   1      349.82      339.40      9.36 o 
  -6   2   1       16.73       15.05      2.06 o 
  -5   2   1        4.12        5.56      0.92 o 
  -4   2   1       37.09       37.21      2.05 o 
  -3   2   1       75.89       80.27      2.26 o 
  -2   2   1       12.72        9.03      0.77 o 
  -1   2   1     1570.82     1463.78     20.06 o 
   0   2   1     1281.05     1254.83     16.92 o 
   1   2   1      619.12      563.68     13.80 o 
   2   2   1     8176.58     7815.40     68.32 o 
   3   2   1      151.75      150.99      2.66 o 
   4   2   1       32.02       38.90      1.85 o 
   5   2   1     1469.13     1598.28     16.04 o 
   6   2   1       19.13       19.19      1.33 o 
   7   2   1        4.05        1.91      1.22 o 
   8   2   1       25.28       26.35      4.25 o 
   9   2   1       22.24       22.06      4.14 o 
  10   2   1        0.46        0.29      2.21 o 
  11   2   1        0.18       -1.50      1.67 o 
 -10   3   1        7.57       17.11      5.95 o 
  -9   3   1       15.12       15.07      5.51 o 
  -8   3   1       15.39       20.93      4.28 o 
  -7   3   1       76.55       79.09      9.35 o 
  -6   3   1       28.63       24.51      3.03 o 
  -5   3   1        3.34        4.41      0.85 o 
  -4   3   1        8.53        5.29      0.69 o 
  -3   3   1       99.43       95.27      3.24 o 
  -2   3   1      661.07      684.53      9.97 o 
  -1   3   1       55.99       52.00      3.12 o 
   0   3   1     2203.98     2009.77     37.90 o 
   1   3   1       38.25       46.66      3.97 o 
   2   3   1      639.49      571.75      9.46 o 
   3   3   1     1459.24     1524.85     16.41 o 
   4   3   1       18.45       15.13      1.13 o 
   5   3   1       34.29       31.84      1.39 o 
   6   3   1       54.44       56.54      2.54 o 
   7   3   1       12.26       12.58      1.38 o 
   8   3   1        7.64        5.16      0.94 o 
   9   3   1       36.41       35.06      5.17 o 
  10   3   1        1.53        3.52      1.89 o 
  11   3   1        2.26        1.49      1.58 o 
  -9   4   1        9.97       12.27      3.52 o 
  -8   4   1       37.82       56.50     10.40 o 
  -7   4   1        3.93        5.80      1.62 o 
  -6   4   1      174.87      195.17     17.44 o 
  -5   4   1        2.46        2.35      0.56 o 
  -4   4   1        0.15        0.29      0.36 o 
  -3   4   1     1138.93     1205.70     23.56 o 
  -2   4   1        8.00        6.54      1.21 o 
  -1   4   1      185.95      174.00      6.44 o 
   0   4   1       80.46       83.96      6.17 o 
   1   4   1      300.65      293.82     12.19 o 
   2   4   1      598.19      564.97     17.83 o 
   3   4   1      224.99      233.81      6.46 o 
   4   4   1       30.73       30.05      2.06 o 
   5   4   1        0.13        0.10      0.42 o 
   6   4   1      158.55      170.11      3.69 o 
   7   4   1       49.08       52.97      3.11 o 
   8   4   1        6.23        5.66      1.30 o 
   9   4   1       15.68       17.19      3.67 o 
  10   4   1        1.60        1.64      1.16 o 
  11   4   1        2.86        2.02      1.53 o 
  -9   5   1        0.47        0.80      1.43 o 
  -8   5   1       29.34       29.09      7.96 o 
  -7   5   1      113.20      144.63     16.40 o 
  -6   5   1       72.82       70.67      5.26 o 
  -5   5   1      346.83      367.39     11.86 o 
  -4   5   1      118.36      129.93      4.45 o 
  -3   5   1       16.13       19.24      1.57 o 
  -2   5   1        5.00        8.28      1.33 o 
  -1   5   1       55.84       56.77      4.07 o 
   0   5   1       16.12       13.11      2.82 o 
   1   5   1      576.08      640.57     21.16 o 
   2   5   1     1406.52     1399.80     34.57 o 
   3   5   1      118.75      110.60      4.78 o 
   4   5   1       28.14       27.10      2.40 o 
   5   5   1       12.07        8.11      1.10 o 
   6   5   1      126.38      117.81      4.11 o 
   7   5   1        6.04        6.89      0.88 o 
   8   5   1        4.01        2.11      0.56 o 
   9   5   1        3.25        1.70      1.74 o 
  10   5   1        0.36       -0.35      1.38 o 
  11   5   1        7.63       13.41      3.78 o 
  -8   6   1       11.33       12.39      5.49 o 
  -7   6   1        6.95        5.70      3.83 o 
  -6   6   1        1.52       -1.89      2.33 o 
  -5   6   1       53.44       51.76      4.94 o 
  -4   6   1        5.20        4.62      0.97 o 
  -3   6   1        1.44        0.89      1.05 o 
  -2   6   1        9.83        8.94      1.88 o 
  -1   6   1       41.24       40.14      5.25 o 
   0   6   1      198.98      201.27     12.07 o 
   1   6   1       83.62       90.17      8.00 o 
   2   6   1       11.15       18.69      3.64 o 
   3   6   1        6.65        6.87      1.57 o 
   4   6   1        6.00        6.29      1.00 o 
   5   6   1      108.31      107.34      4.82 o 
   6   6   1      575.84      599.19     11.52 o 
   7   6   1      221.04      214.26      6.71 o 
   8   6   1        4.62        5.68      0.79 o 
   9   6   1       35.96       37.76      3.74 o 
  10   6   1        0.51        0.82      2.24 o 
  11   6   1       12.94       22.03      4.89 o 
  -8   7   1        0.31        1.11      2.23 o 
  -7   7   1       13.34       23.27      7.26 o 
  -6   7   1        0.47        0.99      0.80 o 
  -5   7   1       17.77       18.27      3.29 o 
  -4   7   1       61.63       62.30      4.59 o 
  -3   7   1        0.15       -0.18      0.23 o 
  -2   7   1       13.90       14.27      1.39 o 
  -1   7   1       83.39       88.02      6.17 o 
   0   7   1      219.00      229.89     11.11 o 
   1   7   1      130.38      130.84     10.66 o 
   2   7   1       16.17       20.02      4.17 o 
   3   7   1       21.34       20.66      2.99 o 
   4   7   1       23.09       25.65      2.82 o 
   5   7   1      377.95      379.05     11.55 o 
   6   7   1      908.85      954.74     35.67 o 
   7   7   1       64.47       69.08      5.24 o 
   8   7   1        3.26        2.97      1.14 o 
   9   7   1        3.87        1.58      2.35 o 
  10   7   1        1.78        6.07      3.77 o 
  -7   8   1        4.76        7.82      4.94 o 
  -6   8   1       27.53       23.16      4.02 o 
  -5   8   1        2.34       -0.47      1.19 o 
  -4   8   1        0.38       -0.53      1.15 o 
  -3   8   1       71.58       86.19      9.65 o 
  -2   8   1        0.04        0.21      1.47 o 
  -1   8   1       18.12       17.78      4.36 o 
   0   8   1       25.31       25.40      5.09 o 
   1   8   1      188.40      204.33     14.77 o 
   2   8   1      143.56      148.24     12.63 o 
   3   8   1       30.75       39.81      4.34 o 
   4   8   1       71.23       78.73      7.23 o 
   5   8   1       24.06       23.64      3.59 o 
   6   8   1       15.77       16.55      3.17 o 
   7   8   1       49.74       50.85      4.08 o 
   8   8   1        2.53        3.38      2.00 o 
   9   8   1       20.06       28.46      4.54 o 
  10   8   1       32.44       32.37      8.45 o 
  -6   9   1        8.13        6.12      3.36 o 
  -5   9   1        1.82        2.61      1.93 o 
  -4   9   1        7.72        3.73      2.45 o 
  -3   9   1      132.23      138.81     13.52 o 
  -2   9   1       67.84       65.12      8.97 o 
  -1   9   1      214.74      185.55     13.77 o 
   0   9   1        0.05        0.99      0.73 o 
   1   9   1        3.97        4.20      1.78 o 
   2   9   1       30.83       30.68      6.12 o 
   3   9   1        2.36        2.32      1.17 o 
   4   9   1       12.09       15.11      2.97 o 
   5   9   1        7.33        9.67      2.69 o 
   6   9   1        0.17        2.95      1.85 o 
   7   9   1       41.89       46.50      5.77 o 
   8   9   1       11.47       13.72      3.37 o 
   9   9   1        7.47        7.19      2.25 o 
  10   9   1        1.07        5.54      3.74 o 
  -5  10   1        0.31       -0.77      2.27 o 
  -4  10   1        2.61        3.96      1.89 o 
  -3  10   1       46.09       56.04      6.73 o 
  -2  10   1      155.06      160.60     15.49 o 
  -1  10   1       47.78       52.69      8.67 o 
   0  10   1        0.91       -0.04      0.86 o 
   1  10   1       52.72       60.32      5.92 o 
   2  10   1       42.06       35.31      4.36 o 
   3  10   1        3.18        4.22      1.63 o 
   4  10   1        0.11       -1.32      1.32 o 
   5  10   1        2.32        2.63      1.15 o 
   6  10   1       15.60       13.84      3.19 o 
   7  10   1        0.07       -1.30      1.30 o 
   8  10   1        6.34        4.70      1.66 o 
   9  10   1        2.10       -0.65      1.40 o 
  -4  11   1        0.18        0.30      1.12 o 
  -3  11   1        2.70        1.79      1.20 o 
  -2  11   1       24.47       23.98      6.35 o 
  -1  11   1        7.07        6.92      3.33 o 
   0  11   1        0.60        2.62      2.66 o 
   1  11   1        1.28        0.70      2.47 o 
   2  11   1       43.88       35.33      4.44 o 
   3  11   1      117.31      112.24      8.43 o 
   4  11   1        0.50        1.02      1.38 o 
   5  11   1        2.02        4.94      2.12 o 
   6  11   1        8.96        6.44      5.62 o 
   7  11   1        0.08        0.75      1.03 o 
   8  11   1        2.65        0.31      3.06 o 
  -2  12   1        2.13        1.66      2.17 o 
  -1  12   1        6.87       10.30      4.29 o 
   0  12   1        2.71        6.30      3.72 o 
   1  12   1        4.81        2.84      2.60 o 
   2  12   1       31.43       25.54      7.11 o 
   3  12   1        5.94        4.07      2.10 o 
   4  12   1        3.11        3.66      1.57 o 
   5  12   1        0.68        0.60      0.99 o 
   6  12   1        1.90        1.94      2.14 o 
   7  12   1        3.79        3.22      2.22 o 
   0  13   1        0.73       -2.73      2.73 o 
   1  13   1        1.71        7.04      4.11 o 
   2  13   1        0.61       -2.16      2.48 o 
   3  13   1        2.73        2.92      1.64 o 
   4  13   1        1.33        0.21      1.71 o 
   5  13   1       10.33       14.63      3.75 o 
  -4 -12   2       10.66       18.96      6.70 o 
  -3 -12   2        0.08       -4.44      4.44 o 
  -2 -12   2        4.09        2.15      3.40 o 
  -1 -12   2       20.71       16.64      6.32 o 
   0 -12   2        1.30        0.98      1.93 o 
  -6 -11   2        0.03       -0.50      2.90 o 
  -5 -11   2        0.07        3.67      1.97 o 
  -4 -11   2       16.92       19.49      3.95 o 
  -3 -11   2       15.24       17.06      5.97 o 
  -2 -11   2        8.34       14.81      5.58 o 
  -1 -11   2        5.83        9.31      3.93 o 
   0 -11   2        3.56        3.63      3.19 o 
   1 -11   2        4.89        6.84      2.72 o 
   2 -11   2        9.14        6.85      3.01 o 
  -8 -10   2        1.13        1.53      1.76 o 
  -7 -10   2        0.50        0.42      1.22 o 
  -6 -10   2        0.01       -0.30      1.15 o 
  -5 -10   2        4.92        5.43      1.91 o 
  -4 -10   2        0.01       -1.05      1.42 o 
  -3 -10   2        1.02        1.44      2.76 o 
  -2 -10   2       11.07       13.37      4.96 o 
  -1 -10   2       12.30       10.64      4.76 o 
   0 -10   2       18.18       15.81      5.31 o 
   1 -10   2        0.17        2.52      1.54 o 
   2 -10   2       15.40       16.36      3.78 o 
   3 -10   2       55.28       55.85      7.28 o 
   4 -10   2       28.26       29.19      9.53 o 
  -9  -9   2       12.78       10.68      3.33 o 
  -8  -9   2        0.27        2.55      3.25 o 
  -7  -9   2       16.44       15.28      2.77 o 
  -6  -9   2       18.56       17.13      3.68 o 
  -5  -9   2        0.30        1.49      2.22 o 
  -4  -9   2       57.78       57.62      6.23 o 
  -3  -9   2        6.91        4.77      1.92 o 
  -2  -9   2      118.77      145.89     15.14 o 
  -1  -9   2       65.19       69.82     10.39 o 
   0  -9   2       12.89       11.69      4.45 o 
   1  -9   2        3.91        1.69      3.07 o 
   2  -9   2       12.34        9.45      2.70 o 
   3  -9   2        0.47       -0.33      1.38 o 
   4  -9   2       36.84       40.14      9.44 o 
   5  -9   2        2.63       -0.08      3.26 o 
  -9  -8   2       10.95       12.98      5.33 o 
  -8  -8   2        0.02       -0.11      1.18 o 
  -7  -8   2       11.74       14.30      2.49 o 
  -6  -8   2        0.65        0.77      1.44 o 
  -5  -8   2       48.67       43.68      4.09 o 
  -4  -8   2       19.07       19.22      2.68 o 
  -3  -8   2        8.57        8.62      3.55 o 
  -2  -8   2        1.34       -0.92      1.17 o 
  -1  -8   2      205.04      216.59     17.27 o 
   0  -8   2        1.25        2.06      2.15 o 
   1  -8   2        0.30       -0.70      1.42 o 
   2  -8   2       58.05       70.41      6.88 o 
   3  -8   2        4.60        5.57      2.01 o 
   4  -8   2        1.70       -0.05      3.88 o 
   5  -8   2        0.22       -1.35      1.35 o 
   6  -8   2        4.05        5.13      3.61 o 
 -10  -7   2        0.03       -2.27      2.73 o 
  -9  -7   2        3.88        1.43      1.15 o 
  -8  -7   2       10.01        9.87      1.79 o 
  -7  -7   2       29.80       30.78      3.54 o 
  -6  -7   2       64.61       66.00      6.55 o 
  -5  -7   2      564.89      567.21     25.91 o 
  -4  -7   2       34.40       27.90      4.54 o 
  -3  -7   2       12.63       14.43      2.74 o 
  -2  -7   2       15.46       14.97      4.05 o 
  -1  -7   2        3.11        3.27      1.85 o 
   0  -7   2      150.87      173.23     14.38 o 
   1  -7   2       49.88       46.21      7.31 o 
   2  -7   2       10.48        7.12      2.14 o 
   3  -7   2        6.66        1.94      3.49 o 
   4  -7   2       22.66       25.30      5.20 o 
   5  -7   2        1.94       -0.25      1.22 o 
   6  -7   2        1.59       -0.72      2.52 o 
   7  -7   2       10.22       22.62      7.70 o 
 -10  -6   2        0.67        1.24      2.21 o 
  -9  -6   2       13.93       19.25      3.90 o 
  -8  -6   2        5.80        8.26      1.50 o 
  -7  -6   2       40.48       46.57      3.53 o 
  -6  -6   2        3.72        1.41      0.62 o 
  -5  -6   2      117.34      116.63      6.28 o 
  -4  -6   2      158.85      162.38      6.97 o 
  -3  -6   2       33.00       31.96      5.69 o 
  -2  -6   2        7.25        7.51      1.82 o 
  -1  -6   2       42.51       40.39      4.47 o 
   0  -6   2       15.83       13.89      3.97 o 
   1  -6   2       17.24       20.53      4.67 o 
   2  -6   2        0.41       -1.08      1.89 o 
   3  -6   2       44.25       45.50      5.15 o 
   4  -6   2        5.89        4.51      1.85 o 
   5  -6   2       41.94       46.44      8.70 o 
   6  -6   2        0.56       -2.88      2.88 o 
   7  -6   2        4.97        4.76      3.51 o 
   8  -6   2       11.31       12.07      4.83 o 
 -10  -5   2        0.00        2.03      1.55 o 
  -9  -5   2       24.21       24.00      4.11 o 
  -8  -5   2        0.62        1.39      0.98 o 
  -7  -5   2       62.77       64.93      3.39 o 
  -6  -5   2        0.00        0.05      0.48 o 
  -5  -5   2      277.42      268.76      6.93 o 
  -4  -5   2       31.06       28.75      2.38 o 
  -3  -5   2       45.34       47.50      3.27 o 
  -2  -5   2        4.90        4.63      1.04 o 
  -1  -5   2       64.65       67.48      4.44 o 
   0  -5   2       27.04       27.70      4.67 o 
   1  -5   2      163.37      178.29      8.66 o 
   2  -5   2        2.03        1.49      0.76 o 
   3  -5   2       16.48       16.14      2.24 o 
   4  -5   2       50.22       51.01      3.95 o 
   5  -5   2        3.20        0.47      0.83 o 
   6  -5   2       10.50       11.70      4.35 o 
   7  -5   2       11.89       16.30      5.70 o 
   8  -5   2       14.95       21.60      7.21 o 
   9  -5   2       12.27       15.74      6.37 o 
 -11  -4   2        1.90        0.03      1.57 o 
 -10  -4   2        0.00        0.71      0.89 o 
  -9  -4   2       22.83       28.60      3.50 o 
  -8  -4   2       80.65       61.50      3.21 o 
  -7  -4   2      103.68      102.17      3.40 o 
  -6  -4   2        0.00       -0.21      0.37 o 
  -5  -4   2        3.80        3.70      0.69 o 
  -4  -4   2        5.02        5.94      0.92 o 
  -3  -4   2       48.94       55.91      2.85 o 
  -2  -4   2        0.45        0.64      0.54 o 
  -1  -4   2       92.47       81.08      3.88 o 
   0  -4   2      222.63      206.46     11.96 o 
   1  -4   2       64.98       52.54      5.85 o 
   2  -4   2      798.77      844.06     28.72 o 
   3  -4   2      107.34      123.06      6.94 o 
   4  -4   2       43.28       43.26      4.24 o 
   5  -4   2       56.71       55.34      4.84 o 
   6  -4   2        0.18        1.31      2.04 o 
   7  -4   2       11.97       13.11      2.92 o 
   8  -4   2       28.29       36.68      6.06 o 
   9  -4   2       26.03       32.36      8.91 o 
 -11  -3   2        9.81       47.59     44.85 o 
 -10  -3   2       13.31       13.95      2.81 o 
  -9  -3   2        4.88        6.24      1.69 o 
  -8  -3   2       15.42       14.28      2.39 o 
  -7  -3   2       18.03       13.83      1.28 o 
  -6  -3   2       23.65       20.66      1.39 o 
  -5  -3   2       55.52       53.15      2.14 o 
  -4  -3   2      256.14      282.92      5.93 o 
  -3  -3   2       96.81      108.82      3.25 o 
  -2  -3   2      628.07      652.11     10.36 o 
  -1  -3   2      888.34      863.52     12.97 o 
   0  -3   2      380.46      371.87      8.65 o 
   1  -3   2      714.96      671.98     14.63 o 
   2  -3   2      178.17      177.85      6.07 o 
   3  -3   2       72.88       81.87      4.51 o 
   4  -3   2        2.55        3.43      0.76 o 
   5  -3   2      312.03      306.96      8.13 o 
   6  -3   2        1.04        0.62      1.05 o 
   7  -3   2        5.87        0.48      4.35 o 
   8  -3   2        4.54       14.33      5.54 o 
   9  -3   2        2.44        5.86      3.68 o 
  10  -3   2        5.15        2.21      2.90 o 
 -11  -2   2        1.41        0.10      1.09 o 
 -10  -2   2        0.48       -1.02      1.02 o 
  -9  -2   2        0.49        0.07      0.95 o 
  -8  -2   2       38.58       31.21      3.69 o 
  -7  -2   2        0.20        0.06      0.40 o 
  -6  -2   2       15.51       14.83      1.16 o 
  -5  -2   2        9.90        8.29      0.91 o 
  -4  -2   2     1009.59     1179.02     12.79 o 
  -3  -2   2      151.08      168.11      3.17 o 
  -2  -2   2      912.52      872.47      9.61 o 
  -1  -2   2      172.22      154.84      5.62 o 
   0  -2   2      735.69      740.41     12.86 o 
   1  -2   2        5.73        6.10      1.18 o 
   2  -2   2       20.70       19.83      1.76 o 
   3  -2   2       27.91       33.40      1.92 o 
   4  -2   2       54.09       51.63      2.71 o 
   5  -2   2      154.97      163.08      5.68 o 
   6  -2   2      109.69      116.57      3.94 o 
   7  -2   2       21.23       21.09      1.60 o 
   8  -2   2       14.52       15.14      2.01 o 
   9  -2   2        5.62        7.44      2.57 o 
  10  -2   2        0.03        2.46      2.24 o 
 -11  -1   2        0.11       -1.66      2.21 o 
 -10  -1   2        4.94        1.44      3.34 o 
  -9  -1   2        0.88        1.36      0.86 o 
  -8  -1   2        1.05       -0.35      1.07 o 
  -7  -1   2       31.41       27.29      3.18 o 
  -6  -1   2       62.79       58.87      2.53 o 
  -5  -1   2        2.94        3.36      0.90 o 
  -4  -1   2      227.45      225.79      4.31 o 
  -3  -1   2        1.25        1.78      0.34 o 
  -2  -1   2      130.51      128.38      2.26 o 
  -1  -1   2      124.20      120.48      8.26 o 
   0  -1   2       23.32       14.99      1.74 o 
   1  -1   2    32507.60    30316.10    370.52 o 
   2  -1   2      958.92      945.51     14.63 o 
   3  -1   2      426.64      388.56     10.20 o 
   4  -1   2      111.45      106.55      3.53 o 
   5  -1   2       81.39       82.15      2.95 o 
   6  -1   2       42.76       40.63      2.03 o 
   7  -1   2      141.37      145.11      5.74 o 
   8  -1   2        8.69        9.23      1.69 o 
   9  -1   2       11.78        9.08      2.64 o 
  10  -1   2        0.93        4.50      2.18 o 
 -11   0   2        0.97        1.44      1.93 o 
 -10   0   2       10.99        7.51      4.10 o 
  -9   0   2        0.10       -0.41      1.03 o 
  -8   0   2       76.21       74.89      9.92 o 
  -7   0   2       17.94       22.10      3.64 o 
  -6   0   2      102.98      111.49      4.70 o 
  -5   0   2        0.70       -0.14      0.41 o 
  -4   0   2      960.14      980.72      8.98 o 
  -3   0   2      349.47      316.10      4.26 o 
  -2   0   2      817.43      815.27      8.63 o 
  -1   0   2     7838.34     7332.58     76.71 o 
   0   0   2     4138.93     4043.85     65.20 o 
   1   0   2      966.55      911.95     23.43 o 
   2   0   2     2844.26     2745.05     47.09 o 
   3   0   2        1.23        0.21      0.42 o 
   4   0   2       89.01       76.09      2.95 o 
   5   0   2       97.54      101.17      3.17 o 
   6   0   2      161.99      173.75      3.26 o 
   7   0   2      109.30      112.12      6.31 o 
   8   0   2        9.22        8.57      2.39 o 
   9   0   2        4.37        5.90      2.35 o 
  10   0   2       16.14        9.45      5.86 o 
  11   0   2        0.17       -0.36      4.77 o 
 -10   1   2        0.07       -2.52      2.53 o 
  -9   1   2        7.53        6.44      3.95 o 
  -8   1   2       30.49       29.57      4.57 o 
  -7   1   2        7.47        4.55      1.29 o 
  -6   1   2       29.99       30.52      2.03 o 
  -5   1   2       37.95       41.66      2.31 o 
  -4   1   2       73.82       76.39      1.90 o 
  -3   1   2      134.20      112.56      3.65 o 
  -2   1   2      128.22      147.10      4.94 o 
  -1   1   2        1.90        4.56      0.82 o 
   0   1   2     2771.24     2543.53     43.28 o 
   1   1   2      565.54      529.74      9.42 o 
   2   1   2     1731.68     1664.74     26.10 o 
   3   1   2      118.86      122.03      2.95 o 
   4   1   2       32.57       27.82      1.90 o 
   5   1   2     1038.05     1019.01     11.49 o 
   6   1   2       56.29       56.80      2.57 o 
   7   1   2        5.65        5.60      1.35 o 
   8   1   2       83.45       79.37      5.70 o 
   9   1   2        0.00       -0.08      1.74 o 
  10   1   2        9.07        9.25      3.00 o 
  11   1   2        0.06        1.35      3.96 o 
 -10   2   2        0.34        3.83      2.85 o 
  -9   2   2        0.13        2.33      2.58 o 
  -8   2   2       65.02       67.94      7.39 o 
  -7   2   2      562.61      580.18     18.09 o 
  -6   2   2       32.25       32.69      2.60 o 
  -5   2   2      131.43      126.12      4.34 o 
  -4   2   2        8.13        8.33      0.81 o 
  -3   2   2     1039.53     1124.03     22.07 o 
  -2   2   2     1242.07     1196.77     15.05 o 
  -1   2   2      789.32      743.85     13.44 o 
   0   2   2        0.78        0.81      0.34 o 
   1   2   2     7370.23     7084.13     61.51 o 
   2   2   2       58.78       51.16      1.91 o 
   3   2   2       58.89       59.24      1.95 o 
   4   2   2       41.56       45.67      1.87 o 
   5   2   2       66.84       67.18      2.89 o 
   6   2   2        4.79        4.52      1.03 o 
   7   2   2       31.48       31.72      2.55 o 
   8   2   2        0.05        0.86      0.86 o 
   9   2   2       37.95       46.62      8.93 o 
  10   2   2       61.11       66.14      8.04 o 
  11   2   2        5.20        8.35      2.53 o 
 -10   3   2        1.13        0.33      2.83 o 
  -9   3   2        0.78        2.49      1.80 o 
  -8   3   2        1.43        2.26      1.57 o 
  -7   3   2      770.77      765.37     45.62 o 
  -6   3   2       22.10       21.39      2.44 o 
  -5   3   2       65.34       66.06      2.79 o 
  -4   3   2        1.92        1.75      0.45 o 
  -3   3   2        0.99        2.96      0.66 o 
  -2   3   2      451.74      443.72     11.19 o 
  -1   3   2     1543.50     1478.22     35.43 o 
   0   3   2      940.03      874.50     15.04 o 
   1   3   2     1991.45     1863.28     36.04 o 
   2   3   2     2851.24     2783.31     29.31 o 
   3   3   2       47.70       46.93      2.20 o 
   4   3   2      119.37      115.85      3.59 o 
   5   3   2       40.82       44.96      2.15 o 
   6   3   2       52.34       50.51      3.00 o 
   7   3   2      103.53      100.44      4.73 o 
   8   3   2       17.58       15.25      1.97 o 
   9   3   2        2.27        2.00      1.47 o 
  10   3   2        5.30        4.11      2.34 o 
  11   3   2        9.52        7.27      3.52 o 
  -9   4   2        2.65        5.22      2.23 o 
  -8   4   2        1.43        4.17      3.20 o 
  -7   4   2       53.05       50.19      7.19 o 
  -6   4   2        2.76        1.88      0.78 o 
  -5   4   2        0.08        0.15      0.42 o 
  -4   4   2       31.24       31.68      2.27 o 
  -3   4   2      609.51      647.57     12.45 o 
  -2   4   2      689.83      778.16     24.90 o 
  -1   4   2       95.15      100.10      4.01 o 
   0   4   2       11.18        9.36      1.42 o 
   1   4   2      151.37      146.83      8.41 o 
   2   4   2     3544.04     3544.55     45.69 o 
   3   4   2       56.18       57.66      3.15 o 
   4   4   2      210.49      209.82      4.83 o 
   5   4   2      561.43      555.44      7.86 o 
   6   4   2        0.75        0.90      0.30 o 
   7   4   2       36.78       33.35      3.01 o 
   8   4   2       20.57       23.29      2.49 o 
   9   4   2        0.97        2.15      3.78 o 
  10   4   2        0.50        0.58      1.84 o 
  11   4   2        2.21        1.26      3.42 o 
  -9   5   2        5.44        3.10      4.67 o 
  -8   5   2        0.57       -2.65      2.65 o 
  -7   5   2        4.93        6.26      3.54 o 
  -6   5   2       30.29       24.89      2.14 o 
  -5   5   2       51.31       54.15      3.62 o 
  -4   5   2       17.72       16.23      1.58 o 
  -3   5   2      193.92      203.30      5.58 o 
  -2   5   2        3.56        3.41      0.83 o 
  -1   5   2       29.84       26.41      2.30 o 
   0   5   2        1.25        2.23      1.80 o 
   1   5   2     1191.18     1287.14     32.37 o 
   2   5   2     1448.45     1636.60     38.41 o 
   3   5   2      380.48      408.31      9.68 o 
   4   5   2      267.13      267.46      7.89 o 
   5   5   2      151.06      138.97      3.93 o 
   6   5   2        9.88       10.04      0.94 o 
   7   5   2      348.52      361.22      6.82 o 
   8   5   2       32.28       36.81      3.46 o 
   9   5   2       32.65       31.17      3.19 o 
  10   5   2        0.50        2.10      1.60 o 
  11   5   2       30.60       32.54      5.70 o 
  -8   6   2        0.10        8.84      4.95 o 
  -7   6   2        3.30       -2.83      2.89 o 
  -6   6   2        1.49        2.42      1.30 o 
  -5   6   2       18.44       16.63      2.08 o 
  -4   6   2      172.67      163.66      6.28 o 
  -3   6   2        8.89        9.79      1.63 o 
  -2   6   2       21.47       24.22      3.08 o 
  -1   6   2       17.77       11.04      1.99 o 
   0   6   2        7.73        6.71      2.12 o 
   1   6   2      397.24      420.14     17.76 o 
   2   6   2      618.23      688.32     23.78 o 
   3   6   2      111.76      110.97      5.26 o 
   4   6   2      139.73      147.95      6.20 o 
   5   6   2        0.42       -0.08      0.59 o 
   6   6   2       52.19       46.65      2.71 o 
   7   6   2      364.46      367.85      7.56 o 
   8   6   2        0.05        0.19      0.39 o 
   9   6   2       17.16       20.44      2.77 o 
  10   6   2        2.74        3.83      2.06 o 
  11   6   2        5.05        6.60      4.10 o 
  -8   7   2        0.55        6.28      4.00 o 
  -7   7   2        0.01        4.30      3.40 o 
  -6   7   2        5.44        7.91      4.59 o 
  -5   7   2       19.84       21.58      2.58 o 
  -4   7   2       76.95       71.22      3.66 o 
  -3   7   2      296.32      277.02     10.59 o 
  -2   7   2      106.01      111.44      6.80 o 
  -1   7   2      362.38      356.52     12.70 o 
   0   7   2        7.42        7.81      1.81 o 
   1   7   2        0.60        0.36      0.75 o 
   2   7   2       61.27       66.47      7.49 o 
   3   7   2      106.45      107.24      6.79 o 
   4   7   2        6.30        5.46      1.20 o 
   5   7   2      245.89      238.48      8.84 o 
   6   7   2      989.74     1010.04     17.51 o 
   7   7   2      122.39      121.09      5.33 o 
   8   7   2        3.74        2.98      0.82 o 
   9   7   2        4.31        2.39      1.83 o 
  10   7   2        0.15        0.57      1.62 o 
  11   7   2        2.34        3.78      3.33 o 
  -7   8   2        2.51        1.12      2.07 o 
  -6   8   2        0.28       -0.35      0.72 o 
  -5   8   2       11.94       12.11      2.81 o 
  -4   8   2        0.02        0.33      1.00 o 
  -3   8   2       54.86       47.12      4.53 o 
  -2   8   2       40.49       45.73      6.73 o 
  -1   8   2      105.37      112.08     10.77 o 
   0   8   2        8.60        9.11      2.90 o 
   1   8   2        0.05       -0.14      1.22 o 
   2   8   2       25.68       25.40      5.15 o 
   3   8   2        4.47        2.46      1.95 o 
   4   8   2        3.19        5.34      2.33 o 
   5   8   2       21.81       23.05      3.47 o 
   6   8   2       95.79      110.45      8.11 o 
   7   8   2        0.07        0.53      1.48 o 
   8   8   2        2.68        2.48      1.16 o 
   9   8   2       17.98       23.03      3.87 o 
  10   8   2       10.12       10.32      4.84 o 
  -6   9   2       21.93       25.05      7.47 o 
  -5   9   2        0.00        0.38      3.29 o 
  -4   9   2        1.75        0.64      0.87 o 
  -3   9   2       17.64       17.85      4.64 o 
  -2   9   2       96.12       92.23     10.51 o 
  -1   9   2       31.06       31.34      6.07 o 
   0   9   2       63.07       64.39      8.71 o 
   1   9   2      124.96      133.60     12.67 o 
   2   9   2        0.72        2.63      2.03 o 
   3   9   2       12.05       20.45      5.02 o 
   4   9   2        0.64        0.92      1.39 o 
   5   9   2        1.14        2.27      1.26 o 
   6   9   2        1.67        0.54      1.49 o 
   7   9   2        1.32       -0.15      0.66 o 
   8   9   2        0.91        0.21      2.36 o 
   9   9   2        1.77        3.67      1.80 o 
  10   9   2       13.34        8.89      4.74 o 
  -5  10   2        2.54        1.27      2.67 o 
  -4  10   2        0.01       -0.09      3.67 o 
  -3  10   2        7.29        4.71      2.57 o 
  -2  10   2       30.03       25.48      6.03 o 
  -1  10   2      129.68      145.82     14.09 o 
   0  10   2        9.22       10.47      3.82 o 
   1  10   2       42.29       50.84      8.28 o 
   2  10   2       39.27       40.47      7.42 o 
   3  10   2       81.49       79.98      7.13 o 
   4  10   2       30.90       29.82      4.28 o 
   5  10   2       29.88       31.80      4.59 o 
   6  10   2       35.10       35.13      5.09 o 
   7  10   2        0.60       -0.03      1.92 o 
   8  10   2       25.81       31.70      5.10 o 
   9  10   2        0.01       -0.84      1.88 o 
  -4  11   2        4.38        6.74      2.54 o 
  -3  11   2        2.65        3.15      2.55 o 
  -2  11   2       41.16       55.06      9.35 o 
  -1  11   2        3.50        8.50      3.86 o 
   0  11   2       19.93       16.99      2.60 o 
   1  11   2        0.13       -0.15      1.32 o 
   2  11   2        0.00        1.34      1.09 o 
   3  11   2        3.73        4.22      1.76 o 
   4  11   2       35.34       29.46      4.49 o 
   5  11   2        0.42        1.01      1.17 o 
   6  11   2        0.00       -2.29      2.38 o 
   7  11   2       16.41       17.26      3.84 o 
   8  11   2       13.16       11.08      3.19 o 
  -3  12   2        3.46        0.79      2.01 o 
  -2  12   2        7.91       10.27      4.31 o 
  -1  12   2        4.59        7.20      3.69 o 
   0  12   2       30.86       55.28      9.80 o 
   1  12   2        0.07       -0.16      0.93 o 
   2  12   2        6.20        3.05      1.26 o 
   3  12   2        7.20        4.02      1.92 o 
   4  12   2        2.50        2.66      1.42 o 
   5  12   2        0.38        0.82      2.17 o 
   6  12   2        1.07        2.25      1.59 o 
   7  12   2        1.28        1.85      1.58 o 
  -1  13   2        2.64        1.03      1.72 o 
   0  13   2        4.81        4.07      3.16 o 
   1  13   2        0.28       -1.09      1.80 o 
   2  13   2        0.82        3.34      2.66 o 
   3  13   2        5.31        4.43      2.78 o 
   4  13   2        0.28       -1.14      1.20 o 
   5  13   2        2.73        0.46      3.34 o 
   6  13   2        3.16        5.78      2.72 o 
  -5 -11   3        0.11        4.86      3.93 o 
  -4 -11   3       10.18       17.70      6.24 o 
  -3 -11   3        0.79        4.22      3.30 o 
  -2 -11   3        5.72        5.17      3.49 o 
  -1 -11   3        2.20        6.99      4.10 o 
   0 -11   3        0.03        0.64      2.11 o 
   1 -11   3        0.02        4.71      2.34 o 
  -7 -10   3        0.37        0.81      0.92 o 
  -6 -10   3        1.20        2.24      1.21 o 
  -5 -10   3        7.86       13.23      5.60 o 
  -4 -10   3        9.49       10.43      4.34 o 
  -3 -10   3        0.76        0.09      1.54 o 
  -2 -10   3        3.67        3.58      2.95 o 
  -1 -10   3        2.35        2.01      2.88 o 
   0 -10   3        0.48        0.62      0.96 o 
   1 -10   3        0.13        0.14      1.53 o 
   2 -10   3        1.89        1.72      1.50 o 
   3 -10   3        4.43        0.46      3.41 o 
  -8  -9   3       16.08       18.63      5.08 o 
  -7  -9   3        2.16        3.41      1.39 o 
  -6  -9   3        0.04        0.42      1.83 o 
  -5  -9   3       33.22       34.64      6.04 o 
  -4  -9   3       37.12       32.77      7.62 o 
  -3  -9   3        0.35       -0.49      1.68 o 
  -2  -9   3        0.02       -2.37      2.94 o 
  -1  -9   3        0.96        6.16      3.80 o 
   0  -9   3        5.45        5.13      3.35 o 
   1  -9   3        2.12       -1.31      1.31 o 
   2  -9   3        0.82       -0.09      1.89 o 
   3  -9   3        3.60        1.32      1.34 o 
   4  -9   3        2.79       -1.42      1.42 o 
   5  -9   3        3.53        7.26      4.14 o 
  -9  -8   3        5.47       10.46      5.02 o 
  -8  -8   3        0.16        0.18      1.27 o 
  -7  -8   3        7.10        6.44      1.85 o 
  -6  -8   3        6.06        7.27      1.95 o 
  -5  -8   3      194.31      194.93     11.92 o 
  -4  -8   3      486.76      517.13     18.78 o 
  -3  -8   3      245.56      255.27     19.90 o 
  -2  -8   3       50.11       48.75      8.56 o 
  -1  -8   3       19.23       20.95      5.76 o 
   0  -8   3        1.54        2.66      2.33 o 
   1  -8   3        1.86        2.41      2.38 o 
   2  -8   3       11.38       12.51      3.03 o 
   3  -8   3        5.45        9.56      3.17 o 
   4  -8   3        8.41        4.74      2.22 o 
   5  -8   3        2.10       -1.21      2.02 o 
   6  -8   3        0.99       -2.03      2.45 o 
  -9  -7   3        9.70       11.87      3.24 o 
  -8  -7   3        0.77       -0.90      1.06 o 
  -7  -7   3        1.22        0.94      0.96 o 
  -6  -7   3       13.98       12.04      2.36 o 
  -5  -7   3       48.10       48.84      3.13 o 
  -4  -7   3        6.81        4.71      1.41 o 
  -3  -7   3       44.46       51.14      5.29 o 
  -2  -7   3        4.90        5.31      2.78 o 
  -1  -7   3        2.39        2.57      1.52 o 
   0  -7   3       42.47       53.49      8.36 o 
   1  -7   3       58.76       60.60      5.87 o 
   2  -7   3        7.78        8.00      2.52 o 
   3  -7   3       26.10       24.88      4.07 o 
   4  -7   3        0.06       -0.44      1.26 o 
   5  -7   3        1.57        3.25      3.35 o 
   6  -7   3        0.00        0.85      1.95 o 
   7  -7   3        3.37        5.72      2.42 o 
 -10  -6   3        0.11        3.55      3.09 o 
  -9  -6   3       34.14       37.73      6.23 o 
  -8  -6   3       30.55       26.59      2.78 o 
  -7  -6   3        2.19        1.62      1.65 o 
  -6  -6   3       16.45       18.85      2.31 o 
  -5  -6   3      178.72      171.85      6.71 o 
  -4  -6   3       23.06       18.66      2.28 o 
  -3  -6   3       75.55       78.25      6.30 o 
  -2  -6   3        3.34        3.91      2.27 o 
  -1  -6   3        4.20        5.82      2.67 o 
   0  -6   3       43.28       67.02      8.91 o 
   1  -6   3      235.46      265.42     11.73 o 
   2  -6   3       15.59       15.13      2.97 o 
   3  -6   3        0.72        8.88      2.33 o 
   4  -6   3       12.71        7.20      2.32 o 
   5  -6   3       30.43       34.03      7.55 o 
   6  -6   3        3.32        5.63      3.51 o 
   7  -6   3        3.07       -0.35      1.37 o 
   8  -6   3        7.67       12.06      3.92 o 
 -10  -5   3        2.21        5.43      2.37 o 
  -9  -5   3        1.79        3.41      2.78 o 
  -8  -5   3       11.65       13.30      2.27 o 
  -7  -5   3       19.83       19.38      2.02 o 
  -6  -5   3        9.19        7.86      1.36 o 
  -5  -5   3        6.82        6.23      1.15 o 
  -4  -5   3       49.61       51.44      2.83 o 
  -3  -5   3       34.36       30.34      2.32 o 
  -2  -5   3        6.05        9.39      1.57 o 
  -1  -5   3      114.77      101.06      9.61 o 
   0  -5   3       60.21       72.52      8.04 o 
   1  -5   3      198.85      224.54      8.21 o 
   2  -5   3       51.15       50.09      3.94 o 
   3  -5   3        8.84        5.91      1.82 o 
   4  -5   3       59.09       79.49     10.15 o 
   5  -5   3        5.59        2.63      2.50 o 
   6  -5   3        6.87       10.31      4.29 o 
   7  -5   3        0.03        0.91      1.04 o 
   8  -5   3        5.84        6.66      4.41 o 
 -10  -4   3        5.97        3.53      2.42 o 
  -9  -4   3        0.12       -0.24      0.81 o 
  -8  -4   3       54.45       57.56      3.54 o 
  -7  -4   3      169.96      164.98      5.54 o 
  -6  -4   3       27.67       25.71      1.92 o 
  -5  -4   3       42.98       37.96      2.21 o 
  -4  -4   3      216.47      235.99      5.63 o 
  -3  -4   3      451.99      467.45      9.38 o 
  -2  -4   3        0.01       -0.05      0.43 o 
  -1  -4   3       36.95       40.52      3.64 o 
   0  -4   3       13.53       10.87      1.57 o 
   1  -4   3        0.07        0.31      0.18 o 
   2  -4   3       19.41       17.13      2.16 o 
   3  -4   3        8.88        7.23      1.32 o 
   4  -4   3        0.06       -0.49      0.87 o 
   5  -4   3       70.64       62.20      5.50 o 
   6  -4   3       56.58       55.56      4.29 o 
   7  -4   3        0.00        1.49      1.16 o 
   8  -4   3        3.16        2.60      3.06 o 
   9  -4   3       72.20       80.38     13.68 o 
 -10  -3   3        0.00        1.22      1.26 o 
  -9  -3   3       13.54       16.63      3.11 o 
  -8  -3   3      133.49      120.20      4.62 o 
  -7  -3   3       10.91        5.36      0.85 o 
  -6  -3   3       48.32       51.32      2.74 o 
  -5  -3   3       21.74       22.73      1.58 o 
  -4  -3   3       30.85       30.15      1.74 o 
  -3  -3   3      152.14      167.29      5.25 o 
  -2  -3   3      137.84      148.16      4.98 o 
  -1  -3   3       68.60       70.39      4.37 o 
   0  -3   3       43.91       44.40      2.45 o 
   1  -3   3     1206.82     1179.12     22.63 o 
   2  -3   3       16.40       13.51      2.07 o 
   3  -3   3       48.66       50.12      3.18 o 
   4  -3   3       45.93       41.75      2.61 o 
   5  -3   3        5.37        4.54      0.99 o 
   6  -3   3        0.25        2.10      0.69 o 
   7  -3   3        6.22        8.95      1.83 o 
   8  -3   3        9.71        7.23      2.57 o 
   9  -3   3       41.61       56.05     11.11 o 
 -10  -2   3        8.07        5.25      4.38 o 
  -9  -2   3        1.39        0.86      0.90 o 
  -8  -2   3        0.81        2.68      1.29 o 
  -7  -2   3       31.02       25.83      1.77 o 
  -6  -2   3        3.93        3.49      0.66 o 
  -5  -2   3       13.91       13.98      1.25 o 
  -4  -2   3      120.80      143.23      4.86 o 
  -3  -2   3     2859.41     3020.88     25.20 o 
  -2  -2   3       14.18       16.83      0.80 o 
  -1  -2   3      193.38      195.98      7.17 o 
   0  -2   3      639.97      632.38     12.07 o 
   1  -2   3      349.78      357.96      9.76 o 
   2  -2   3      804.94      855.13     17.71 o 
   3  -2   3       58.26       49.22      2.86 o 
   4  -2   3      218.69      237.11      5.60 o 
   5  -2   3       62.81       63.13      3.70 o 
   6  -2   3        6.00        3.56      1.02 o 
   7  -2   3       13.72       10.55      1.55 o 
   8  -2   3        0.04       -0.18      1.51 o 
   9  -2   3        0.77        3.02      1.60 o 
  10  -2   3       20.78       27.31      8.05 o 
 -10  -1   3        1.53        1.27      3.29 o 
  -9  -1   3       12.03       12.12      2.94 o 
  -8  -1   3       79.22       67.04      7.46 o 
  -7  -1   3       14.26        9.60      1.25 o 
  -6  -1   3       27.33       28.49      1.91 o 
  -5  -1   3        6.01        4.39      0.65 o 
  -4  -1   3      435.03      516.52      7.93 o 
  -3  -1   3       64.72       50.47      1.64 o 
  -2  -1   3       58.49       46.99      2.37 o 
  -1  -1   3      274.79      241.79      7.76 o 
   0  -1   3       50.12       56.08      5.13 o 
   1  -1   3     3257.38     3117.98     39.52 o 
   2  -1   3     2982.10     3095.95     29.76 o 
   3  -1   3      989.75      977.66     15.64 o 
   4  -1   3      324.58      313.75      7.36 o 
   5  -1   3       76.60       84.03      3.33 o 
   6  -1   3      182.31      190.62      5.17 o 
   7  -1   3       56.27       57.22      3.95 o 
   8  -1   3        8.27       10.21      2.12 o 
   9  -1   3        0.07        0.83      1.27 o 
  10  -1   3        0.73        0.90      2.96 o 
 -10   0   3        7.01        7.79      2.52 o 
  -9   0   3        2.70        1.84      1.34 o 
  -8   0   3        0.82        1.79      1.03 o 
  -7   0   3        3.51        1.15      2.56 o 
  -6   0   3       59.47       64.68      2.60 o 
  -5   0   3       87.85      101.59      2.92 o 
  -4   0   3      366.62      369.04      5.74 o 
  -3   0   3       71.39       97.41      3.28 o 
  -2   0   3      522.40      534.67      6.83 o 
  -1   0   3      632.67      580.19     17.05 o 
   0   0   3     1760.88     1687.87     34.84 o 
   1   0   3    19139.50    18950.64    194.37 o 
   2   0   3        5.02        5.40      0.78 o 
   3   0   3       45.70       67.49      3.53 o 
   4   0   3        8.11        8.67      1.57 o 
   5   0   3        0.28        1.07      0.36 o 
   6   0   3       33.31       38.09      2.16 o 
   7   0   3       10.13       10.98      1.09 o 
   8   0   3      100.87      103.56     12.12 o 
   9   0   3        4.42        7.82      2.56 o 
  10   0   3        0.29        2.01      2.11 o 
 -10   1   3        0.48        0.98      1.26 o 
  -9   1   3       15.94       11.28      3.09 o 
  -8   1   3        2.15        1.43      1.06 o 
  -7   1   3        0.20       -0.04      0.71 o 
  -6   1   3      173.59      178.50      5.86 o 
  -5   1   3       30.38       29.55      1.63 o 
  -4   1   3      296.82      329.90      6.38 o 
  -3   1   3      102.61      107.31      3.32 o 
  -2   1   3      171.85      181.58      6.11 o 
  -1   1   3      136.64      151.00      7.75 o 
   0   1   3      314.18      313.90      7.18 o 
   1   1   3      134.45      144.69      4.90 o 
   2   1   3     1587.89     1558.67     16.34 o 
   3   1   3      262.40      252.71      6.11 o 
   4   1   3        3.65        5.46      1.36 o 
   5   1   3        1.06        0.15      0.49 o 
   6   1   3      574.30      612.05     10.28 o 
   7   1   3        0.19        0.13      0.37 o 
   8   1   3       31.90       33.88      4.60 o 
   9   1   3       28.94       29.21      4.73 o 
  10   1   3        7.84        7.26      2.33 o 
  11   1   3        1.40        3.40      1.76 o 
 -10   2   3        0.75       -2.54      2.54 o 
  -9   2   3        0.11       -2.72      2.72 o 
  -8   2   3       84.33       86.41      6.68 o 
  -7   2   3       29.92       26.39      4.14 o 
  -6   2   3        0.03       -0.29      0.86 o 
  -5   2   3       60.77       59.00      2.29 o 
  -4   2   3       42.93       52.23      2.32 o 
  -3   2   3      299.45      306.82      9.32 o 
  -2   2   3       15.61        8.84      1.19 o 
  -1   2   3      175.43      148.64      5.77 o 
   0   2   3      465.12      443.83      9.87 o 
   1   2   3     5469.69     5008.79     57.74 o 
   2   2   3      254.92      220.54      6.88 o 
   3   2   3      601.51      614.27     15.04 o 
   4   2   3        2.46        2.45      0.48 o 
   5   2   3       96.22      100.05      2.76 o 
   6   2   3       29.19       30.86      2.39 o 
   7   2   3       18.45       19.09      1.75 o 
   8   2   3        4.04        3.46      0.70 o 
   9   2   3       19.99       21.57      4.21 o 
  10   2   3        0.02       -0.98      2.44 o 
  11   2   3        0.07        0.72      1.09 o 
 -10   3   3        0.17       -1.01      1.77 o 
  -9   3   3        0.00        3.27      2.00 o 
  -8   3   3        0.51        0.25      1.02 o 
  -7   3   3      153.15      162.19     18.63 o 
  -6   3   3      200.16      194.91      8.62 o 
  -5   3   3       26.88       25.17      1.70 o 
  -4   3   3       73.12       64.27      2.74 o 
  -3   3   3      401.98      487.16      9.78 o 
  -2   3   3      377.10      424.14      8.89 o 
  -1   3   3       94.29       87.99      9.42 o 
   0   3   3     1721.94     1628.07     21.55 o 
   1   3   3      557.87      542.39      8.29 o 
   2   3   3     1238.14     1170.58     40.59 o 
   3   3   3       82.98       92.23      3.76 o 
   4   3   3       10.18        8.03      0.82 o 
   5   3   3      107.24      107.52      3.17 o 
   6   3   3        2.79        4.91      0.70 o 
   7   3   3        3.90        3.36      0.77 o 
   8   3   3       15.53       15.10      2.53 o 
   9   3   3       17.05       17.10      3.69 o 
  10   3   3       71.42       77.97      8.26 o 
  11   3   3        1.49       -0.71      5.66 o 
  -9   4   3       14.51       12.22      9.20 o 
  -8   4   3        0.20       -0.36      1.38 o 
  -7   4   3      103.95      129.86     14.92 o 
  -6   4   3      172.59      169.25      5.56 o 
  -5   4   3       53.61       56.43      3.03 o 
  -4   4   3      237.67      238.66      9.16 o 
  -3   4   3       40.46       45.73      2.97 o 
  -2   4   3      195.98      190.66      7.46 o 
  -1   4   3      313.67      342.58      8.21 o 
   0   4   3       31.40       26.68      2.55 o 
   1   4   3      398.10      374.24     11.88 o 
   2   4   3      264.60      290.29      7.20 o 
   3   4   3       34.54       25.65      2.10 o 
   4   4   3      118.18      108.52      4.73 o 
   5   4   3        0.00        0.05      0.40 o 
   6   4   3       29.24       32.77      2.31 o 
   7   4   3      167.87      145.38      9.34 o 
   8   4   3        2.88        1.22      0.57 o 
   9   4   3        5.38        4.57      3.93 o 
  10   4   3        0.56       -0.96      1.38 o 
  11   4   3        0.05        4.40      2.31 o 
  -9   5   3       11.11       13.90      6.23 o 
  -8   5   3        2.61        4.81      3.37 o 
  -7   5   3       34.21       38.55      8.28 o 
  -6   5   3      116.27      114.56      6.13 o 
  -5   5   3       17.55       16.34      1.75 o 
  -4   5   3       21.44       22.07      2.28 o 
  -3   5   3        0.01       -0.68      0.68 o 
  -2   5   3      391.73      424.39      9.89 o 
  -1   5   3        2.82        4.15      0.88 o 
   0   5   3        2.53        2.45      1.42 o 
   1   5   3       44.12       39.62      3.08 o 
   2   5   3      268.74      248.28     17.13 o 
   3   5   3        2.16        0.71      0.38 o 
   4   5   3      359.65      363.75      7.88 o 
   5   5   3       23.50       26.92      3.20 o 
   6   5   3       26.14       25.00      2.28 o 
   7   5   3       59.69       61.80      3.29 o 
   8   5   3       37.81       36.44      4.46 o 
   9   5   3        4.03        1.79      0.96 o 
  10   5   3       10.16       14.41      3.59 o 
  11   5   3        0.00        0.22      1.49 o 
  -8   6   3        4.49        7.65      4.26 o 
  -7   6   3        5.41        2.82      2.46 o 
  -6   6   3        0.23       -0.37      2.33 o 
  -5   6   3       65.29       60.18      5.50 o 
  -4   6   3       29.12       28.22      3.48 o 
  -3   6   3        0.50        5.07      1.87 o 
  -2   6   3       62.09       53.26      4.54 o 
  -1   6   3       12.14        7.16      2.69 o 
   0   6   3       58.35       57.13      4.40 o 
   1   6   3       43.64       47.40      3.77 o 
   2   6   3       70.95       84.75      4.66 o 
   3   6   3       76.27       82.02      3.28 o 
   4   6   3      162.26      183.48      8.19 o 
   5   6   3        0.06        0.73      0.51 o 
   6   6   3      110.09      133.51     11.51 o 
   7   6   3     1026.00     1068.41     17.69 o 
   8   6   3       38.95       41.89      3.92 o 
   9   6   3        1.26        1.91      1.01 o 
  10   6   3        1.85        2.68      1.26 o 
  11   6   3        0.12        2.58      2.03 o 
  -8   7   3        0.04       -1.08      2.15 o 
  -7   7   3       35.05       39.25      9.15 o 
  -6   7   3        3.09        4.38      2.69 o 
  -5   7   3      193.73      176.44     12.94 o 
  -4   7   3       43.11       41.25      2.90 o 
  -3   7   3        0.07       -0.77      0.77 o 
  -2   7   3       15.44       14.95      3.01 o 
  -1   7   3        0.26        0.47      0.54 o 
   0   7   3       44.38       41.21      3.32 o 
   1   7   3       27.76       22.22      2.83 o 
   2   7   3        0.02        0.20      0.59 o 
   3   7   3      122.41      149.10      6.63 o 
   4   7   3       28.21       22.71      2.59 o 
   5   7   3        0.76        0.72      0.82 o 
   6   7   3      140.61      138.78      7.39 o 
   7   7   3       83.92       81.87      4.94 o 
   8   7   3        8.38        9.30      2.35 o 
   9   7   3        1.81        1.14      0.91 o 
  10   7   3        0.84        1.85      1.81 o 
  11   7   3        4.99       -0.68      3.63 o 
  -7   8   3        0.41       -3.27      3.27 o 
  -6   8   3        5.85        5.85      3.40 o 
  -5   8   3        9.19        7.77      2.69 o 
  -4   8   3      112.37      128.45      8.82 o 
  -3   8   3        5.69        3.19      2.08 o 
  -2   8   3       39.61       38.43      6.24 o 
  -1   8   3       43.85       43.43      6.50 o 
   0   8   3       64.72       63.73      5.42 o 
   1   8   3       34.48       41.01      4.20 o 
   2   8   3       55.41       60.53      7.77 o 
   3   8   3        3.56        4.64      2.07 o 
   4   8   3        2.80        2.45      1.13 o 
   5   8   3       11.43        8.19      2.70 o 
   6   8   3        3.54        4.16      2.35 o 
   7   8   3        4.10        3.60      1.22 o 
   8   8   3       31.23       34.15      4.69 o 
   9   8   3        0.08       -0.42      1.02 o 
  10   8   3        1.90        5.57      3.43 o 
  -6   9   3        0.38        2.50      2.97 o 
  -5   9   3       10.09        5.06      1.98 o 
  -4   9   3       12.39       12.75      2.95 o 
  -3   9   3       22.00       24.67      5.28 o 
  -2   9   3      194.57      221.96     16.12 o 
  -1   9   3      661.37      711.22     30.01 o 
   0   9   3       35.20       49.46      7.36 o 
   1   9   3       60.35       61.39      6.77 o 
   2   9   3       24.16       15.85      4.44 o 
   3   9   3       28.49       28.74      5.78 o 
   4   9   3       42.06       36.98      6.76 o 
   5   9   3        2.90       -0.39      1.91 o 
   6   9   3        9.07        9.34      2.48 o 
   7   9   3       11.87       12.49      2.95 o 
   8   9   3        1.60        0.20      2.00 o 
   9   9   3        0.82        1.37      1.60 o 
  10   9   3        0.54        2.78      2.92 o 
  -6  10   3        0.64       -5.17      5.17 o 
  -5  10   3        1.82        4.45      1.90 o 
  -4  10   3        0.59       -0.78      1.91 o 
  -3  10   3       10.30        5.80      2.79 o 
  -2  10   3       56.56       65.36      9.21 o 
  -1  10   3       35.13       42.92      7.60 o 
   0  10   3       67.31       70.81      9.60 o 
   1  10   3        2.78        2.07      1.53 o 
   2  10   3        6.08        3.42      1.43 o 
   3  10   3       72.25       54.76      8.51 o 
   4  10   3      181.76      154.40     14.59 o 
   5  10   3        8.12        3.42      2.64 o 
   6  10   3       40.91       41.68      5.46 o 
   7  10   3        7.29        7.81      3.17 o 
   8  10   3        0.91        0.07      0.94 o 
   9  10   3        1.92        2.03      1.57 o 
  -4  11   3        5.82        1.47      4.42 o 
  -3  11   3        1.98        0.04      1.98 o 
  -2  11   3       20.40       20.89      5.50 o 
  -1  11   3       14.58       10.17      4.02 o 
   0  11   3      108.78      133.13     14.14 o 
   1  11   3        0.10        0.52      1.55 o 
   2  11   3        4.16        3.13      2.43 o 
   3  11   3       11.92       13.84      4.53 o 
   4  11   3        6.88        6.41      3.33 o 
   5  11   3        0.74        1.81      1.02 o 
   6  11   3        4.79        5.58      2.22 o 
   7  11   3        0.79        0.41      3.81 o 
   8  11   3        0.02        2.99      2.53 o 
   9  11   3       26.91       37.41      7.72 o 
  -3  12   3        0.14        3.82      2.64 o 
  -2  12   3        1.44        0.70      1.60 o 
  -1  12   3        4.87        5.20      3.05 o 
   0  12   3        0.63        4.50      3.28 o 
   1  12   3       20.90       19.01      5.42 o 
   2  12   3        0.53        0.61      1.31 o 
   3  12   3       15.27       18.52      3.61 o 
   4  12   3        4.11       -0.38      0.90 o 
   5  12   3        0.34       -1.55      2.87 o 
   6  12   3        0.01        2.39      1.60 o 
   7  12   3       40.15       56.39      7.09 o 
   8  12   3       30.62       39.75      6.24 o 
  -1  13   3        1.94        3.50      2.30 o 
   0  13   3        0.07       -2.87      2.87 o 
   1  13   3        0.07       -2.44      2.44 o 
   2  13   3        0.85       -2.94      2.94 o 
   3  13   3       10.33       10.16      2.83 o 
   4  13   3        0.00       -0.17      1.50 o 
   5  13   3        0.29       -1.02      1.22 o 
   6  13   3        0.35       -0.41      1.09 o 
   2  14   3        0.47       -0.63      1.70 o 
   3  14   3        0.54       -1.06      1.92 o 
  -4 -11   4        1.08        3.76      2.30 o 
  -3 -11   4        0.01        2.78      3.44 o 
  -2 -11   4        1.24        0.80      2.09 o 
  -1 -11   4        0.39       -3.11      3.11 o 
  -6 -10   4       12.70       14.17      3.93 o 
  -5 -10   4        9.10        8.23      3.06 o 
  -4 -10   4        1.19        1.36      1.61 o 
  -3 -10   4       13.41        5.31      3.48 o 
  -2 -10   4        2.58        2.10      2.73 o 
  -1 -10   4        2.47        1.17      1.41 o 
   0 -10   4        3.67        2.58      2.65 o 
   1 -10   4        0.66       -0.02      2.01 o 
   2 -10   4        0.83        0.30      1.68 o 
  -7  -9   4       18.71       17.75      7.09 o 
  -6  -9   4        3.78        1.56      1.46 o 
  -5  -9   4        2.41        6.34      2.58 o 
  -4  -9   4       12.70        7.82      3.80 o 
  -3  -9   4        0.54       -2.76      2.76 o 
  -2  -9   4       42.49       51.87      9.87 o 
  -1  -9   4        1.78       -0.67      4.75 o 
   0  -9   4        8.22        8.45      2.41 o 
   1  -9   4        1.35        1.53      1.53 o 
   2  -9   4        0.04       -1.61      1.76 o 
   3  -9   4        5.29        3.99      2.03 o 
   4  -9   4        0.29        1.41      2.13 o 
  -8  -8   4        0.11        0.89      1.53 o 
  -7  -8   4        0.19        1.43      1.24 o 
  -6  -8   4        2.62        2.66      1.56 o 
  -5  -8   4       22.97       21.70      4.13 o 
  -4  -8   4      321.51      359.80     17.15 o 
  -3  -8   4       90.88       96.44     12.60 o 
  -2  -8   4       38.19       51.50      9.26 o 
  -1  -8   4       33.15       29.72      7.22 o 
   0  -8   4        0.05        7.35      2.21 o 
   1  -8   4        0.02        0.77      0.96 o 
   2  -8   4        5.45        2.05      1.51 o 
   3  -8   4        0.44        1.16      3.19 o 
   4  -8   4        0.08        6.45      3.60 o 
   5  -8   4        0.06        0.45      2.55 o 
  -9  -7   4       14.49       17.55      5.75 o 
  -8  -7   4        5.86        5.83      3.28 o 
  -7  -7   4       12.00        7.54      5.48 o 
  -6  -7   4        0.09        1.08      1.09 o 
  -5  -7   4       43.07       41.13      5.32 o 
  -4  -7   4      119.95      122.30      6.40 o 
  -3  -7   4      150.46      170.57     15.98 o 
  -2  -7   4       13.91       26.31      6.25 o 
  -1  -7   4      117.91      146.14     14.87 o 
   0  -7   4       37.66       35.16      4.48 o 
   1  -7   4       17.58       13.68      2.80 o 
   2  -7   4        3.46        2.74      2.70 o 
   3  -7   4        0.00       -0.86      1.23 o 
   4  -7   4        5.63        5.05      2.74 o 
   5  -7   4        1.36        1.03      1.22 o 
   6  -7   4        1.66        1.16      2.02 o 
  -9  -6   4        1.82        1.67      2.30 o 
  -8  -6   4       13.20        8.78      2.29 o 
  -7  -6   4        0.75       -0.19      0.89 o 
  -6  -6   4        2.06        0.68      0.87 o 
  -5  -6   4        5.65        4.34      1.60 o 
  -4  -6   4       34.30       29.69      2.86 o 
  -3  -6   4       21.42       30.58      4.27 o 
  -2  -6   4        0.00        0.53      1.27 o 
  -1  -6   4        7.29        4.12      2.68 o 
   0  -6   4      543.89      580.38     22.02 o 
   1  -6   4       51.68       61.96      5.72 o 
   2  -6   4       34.98       32.52      6.80 o 
   3  -6   4       40.28       38.58      6.98 o 
   4  -6   4       20.81       19.63      5.30 o 
   5  -6   4        3.97        2.93      1.57 o 
   6  -6   4        0.24       -2.17      2.17 o 
   7  -6   4        5.57       10.35      3.12 o 
 -10  -5   4        9.72       11.62      4.45 o 
  -9  -5   4        5.90        0.71      1.59 o 
  -8  -5   4       34.81       38.99      4.60 o 
  -7  -5   4        1.53        0.89      0.89 o 
  -6  -5   4       20.98       18.18      1.96 o 
  -5  -5   4       83.17       71.98      3.72 o 
  -4  -5   4        0.50        0.10      0.46 o 
  -3  -5   4       14.49       16.71      1.73 o 
  -2  -5   4       22.28       21.87      3.09 o 
  -1  -5   4        1.01       -0.25      1.89 o 
   0  -5   4       38.75       34.68      2.63 o 
   1  -5   4       12.16        7.34      1.88 o 
   2  -5   4       14.51       10.55      2.24 o 
   3  -5   4       75.07       77.89      9.50 o 
   4  -5   4        1.33        4.92      2.72 o 
   5  -5   4      120.23      139.17      9.83 o 
   6  -5   4        2.87        4.00      2.23 o 
   7  -5   4        0.71        0.19      4.84 o 
   8  -5   4        1.60        4.14      3.33 o 
 -10  -4   4       10.63       11.40      4.30 o 
  -9  -4   4        0.48        6.02      3.14 o 
  -8  -4   4        0.89       -0.06      1.44 o 
  -7  -4   4       69.00       67.35      3.96 o 
  -6  -4   4       89.60       84.49      5.99 o 
  -5  -4   4        0.13       -0.17      0.49 o 
  -4  -4   4        8.47       10.82      1.17 o 
  -3  -4   4       37.52       36.25      2.11 o 
  -2  -4   4      101.73      106.87      4.79 o 
  -1  -4   4      122.57      120.84      5.18 o 
   0  -4   4       75.26       76.96      3.71 o 
   1  -4   4       87.39       86.72      3.51 o 
   2  -4   4        0.40        0.71      0.29 o 
   3  -4   4        2.34        4.76      1.41 o 
   4  -4   4       45.21       41.70      3.77 o 
   5  -4   4       16.09       12.75      2.81 o 
   6  -4   4        7.80        8.13      2.54 o 
   7  -4   4        2.60        0.38      2.49 o 
   8  -4   4        0.12        4.32      3.39 o 
   9  -4   4        6.75        8.03      4.45 o 
 -10  -3   4        0.93       -1.73      1.86 o 
  -9  -3   4        2.78        3.19      2.09 o 
  -8  -3   4       12.66       10.80      2.86 o 
  -7  -3   4       39.11       33.74      2.30 o 
  -6  -3   4      189.89      194.85      7.51 o 
  -5  -3   4        1.49        0.74      0.54 o 
  -4  -3   4       15.05       16.58      1.39 o 
  -3  -3   4      105.80      115.90      3.13 o 
  -2  -3   4       33.81       35.22      2.58 o 
  -1  -3   4        1.37        0.32      0.49 o 
   0  -3   4       26.46       26.33      2.60 o 
   1  -3   4        0.83        2.27      0.85 o 
   2  -3   4        1.84       -0.76      0.76 o 
   3  -3   4      209.52      233.51      8.31 o 
   4  -3   4       28.58       25.61      1.94 o 
   5  -3   4        6.37        6.59      1.09 o 
   6  -3   4        3.61        3.07      0.80 o 
   7  -3   4        3.28        3.46      1.13 o 
   8  -3   4        0.53        4.82      3.69 o 
   9  -3   4       38.25       53.54     11.22 o 
 -10  -2   4        1.38        1.50      1.91 o 
  -9  -2   4        5.01        5.17      1.82 o 
  -8  -2   4       59.86       53.07      3.70 o 
  -7  -2   4       26.01       27.32      2.00 o 
  -6  -2   4       85.85       92.57      4.09 o 
  -5  -2   4       84.58       89.12      5.02 o 
  -4  -2   4        6.68        6.39      1.02 o 
  -3  -2   4       82.00       88.90      3.71 o 
  -2  -2   4      276.58      285.21      5.73 o 
  -1  -2   4      350.71      334.52     10.56 o 
   0  -2   4      114.03      104.88      8.57 o 
   1  -2   4      139.90      126.96      5.87 o 
   2  -2   4     2231.86     2232.64     29.70 o 
   3  -2   4       13.01       12.33      1.84 o 
   4  -2   4       41.54       40.03      3.41 o 
   5  -2   4       53.11       59.15      3.70 o 
   6  -2   4       55.31       52.54      3.67 o 
   7  -2   4        0.30       -1.00      1.00 o 
   8  -2   4        1.06       -1.20      1.20 o 
   9  -2   4        1.03       -0.72      2.47 o 
  10  -2   4        2.45        1.11      2.34 o 
 -10  -1   4        1.24        0.95      0.84 o 
  -9  -1   4        9.98        9.18      2.71 o 
  -8  -1   4       29.87       29.08      4.31 o 
  -7  -1   4       24.78       25.95      1.97 o 
  -6  -1   4       49.31       55.16      3.40 o 
  -5  -1   4       24.58       24.10      2.02 o 
  -4  -1   4      240.24      224.96      4.25 o 
  -3  -1   4      774.13      801.70     12.84 o 
  -2  -1   4        1.77        3.34      0.76 o 
  -1  -1   4      105.63       86.01      5.07 o 
   0  -1   4      333.47      298.87      7.03 o 
   1  -1   4     1899.12     1829.17     46.91 o 
   2  -1   4        1.76        1.49      0.55 o 
   3  -1   4     1008.94      993.28     14.64 o 
   4  -1   4       35.96       37.93      2.66 o 
   5  -1   4       20.80       16.07      2.01 o 
   6  -1   4       37.11       36.55      2.62 o 
   7  -1   4       19.65       20.43      1.97 o 
   8  -1   4        0.76        0.50      0.83 o 
   9  -1   4        1.87        0.13      0.92 o 
  10  -1   4        7.36        7.63      4.51 o 
 -10   0   4       18.37       20.16      4.24 o 
  -9   0   4        9.87        5.40      2.12 o 
  -8   0   4       24.53       20.99      3.72 o 
  -7   0   4       81.27       79.37      3.81 o 
  -6   0   4       13.65       12.39      1.18 o 
  -5   0   4        0.32       -0.15      0.34 o 
  -4   0   4        0.02       13.71      1.79 o 
  -3   0   4      537.24      539.10      7.24 o 
  -2   0   4       71.53       69.71      2.30 o 
  -1   0   4      409.96      412.89     15.66 o 
   0   0   4        1.48        8.79      1.24 o 
   1   0   4       40.55       37.11      2.70 o 
   2   0   4      139.69      163.06      4.68 o 
   3   0   4      141.40      141.40      5.48 o 
   4   0   4      393.50      420.88     10.61 o 
   5   0   4        0.64       -0.24      0.65 o 
   6   0   4      281.89      286.35      6.67 o 
   7   0   4      124.63      124.28      4.71 o 
   8   0   4        0.19       -0.37      0.37 o 
   9   0   4        9.04        8.08      2.70 o 
  10   0   4        0.22       -0.85      2.89 o 
 -10   1   4        0.08       -0.80      1.39 o 
  -9   1   4        2.10        2.88      1.77 o 
  -8   1   4        6.67        4.84      2.79 o 
  -7   1   4       23.99       19.68      2.06 o 
  -6   1   4      507.38      493.46      8.48 o 
  -5   1   4       27.84       25.16      1.60 o 
  -4   1   4       38.44       37.69      2.43 o 
  -3   1   4       10.59        6.75      0.92 o 
  -2   1   4      285.71      322.00      9.64 o 
  -1   1   4       70.24       66.25      5.77 o 
   0   1   4     2356.56     2164.08     87.93 o 
   1   1   4      859.30      790.65     11.84 o 
   2   1   4      113.36      113.64      4.24 o 
   3   1   4        0.57        0.10      0.35 o 
   4   1   4       16.92       21.17      1.78 o 
   5   1   4       86.22       86.89      5.10 o 
   6   1   4        9.84        7.54      1.76 o 
   7   1   4       14.13       14.27      1.35 o 
   8   1   4       15.57       15.39      1.31 o 
   9   1   4        3.34        2.77      1.66 o 
  10   1   4        4.63        6.61      2.45 o 
  11   1   4       20.04       20.50      4.57 o 
 -10   2   4        0.79        2.50      2.39 o 
  -9   2   4        0.02       -0.14      1.15 o 
  -8   2   4       22.65       17.04      4.17 o 
  -7   2   4       28.95       23.97      2.43 o 
  -6   2   4     1207.46     1210.65     29.68 o 
  -5   2   4      124.14      118.83      3.96 o 
  -4   2   4      367.33      404.44      9.49 o 
  -3   2   4       10.12        6.49      1.32 o 
  -2   2   4      134.49      150.61      6.38 o 
  -1   2   4      116.68      106.25      7.44 o 
   0   2   4       21.60       22.89      2.13 o 
   1   2   4      249.83      240.63      7.58 o 
   2   2   4       40.66       36.15      2.96 o 
   3   2   4       95.23      101.93      4.17 o 
   4   2   4       42.16       41.11      2.40 o 
   5   2   4       23.91       24.50      1.63 o 
   6   2   4        3.07        4.69      0.95 o 
   7   2   4       46.07       47.19      2.29 o 
   8   2   4        6.63        6.68      1.44 o 
   9   2   4       29.40       41.51      5.69 o 
  10   2   4        1.95       -1.20      1.51 o 
  11   2   4        0.45        0.57      1.17 o 
 -10   3   4       10.74       18.24      6.32 o 
  -9   3   4        3.10        5.62      2.77 o 
  -8   3   4       12.18       13.76      2.80 o 
  -7   3   4        2.89        3.03      0.96 o 
  -6   3   4      135.03      133.74      6.92 o 
  -5   3   4       11.58        9.11      1.11 o 
  -4   3   4       59.96       58.07      2.81 o 
  -3   3   4       38.02       38.80      2.74 o 
  -2   3   4     2521.83     2679.75     53.41 o 
  -1   3   4     1114.52     1203.53     19.03 o 
   0   3   4      152.19      139.71      5.95 o 
   1   3   4      115.46      145.56      4.64 o 
   2   3   4      102.21      110.90      5.43 o 
   3   3   4      504.02      517.74     10.23 o 
   4   3   4      201.76      185.36      5.64 o 
   5   3   4       23.88       26.10      1.99 o 
   6   3   4       53.31       49.58      2.49 o 
   7   3   4       16.65       15.73      1.87 o 
   8   3   4        0.33        1.11      0.64 o 
   9   3   4       64.37       73.92      7.66 o 
  10   3   4        0.03        0.64      1.32 o 
  11   3   4        8.89        4.06      2.59 o 
  -9   4   4        8.98       11.88      5.06 o 
  -8   4   4        2.33        1.90      1.90 o 
  -7   4   4       22.86       12.85      4.51 o 
  -6   4   4       15.00       12.98      1.50 o 
  -5   4   4       40.12       46.44      2.69 o 
  -4   4   4       12.36       14.06      1.43 o 
  -3   4   4       18.35       25.37      2.32 o 
  -2   4   4     1108.69     1262.97     19.18 o 
  -1   4   4      145.59      151.17      4.83 o 
   0   4   4        3.72       32.73      4.60 o 
   1   4   4      186.44      181.08      5.69 o 
   2   4   4        9.54        9.55      1.09 o 
   3   4   4     1263.78     1303.09     19.10 o 
   4   4   4       11.25        9.26      1.38 o 
   5   4   4      145.35      142.82      5.52 o 
   6   4   4       22.29       23.04      2.12 o 
   7   4   4       32.95       31.66      2.36 o 
   8   4   4      192.78      210.20     10.54 o 
   9   4   4        5.50        4.94      1.28 o 
  10   4   4        5.05        4.91      2.63 o 
  11   4   4        5.44        6.43      2.72 o 
  -9   5   4        0.94       -2.53      2.75 o 
  -8   5   4        4.75        4.90      4.00 o 
  -7   5   4        0.00        0.79      1.97 o 
  -6   5   4       35.67       40.10      3.12 o 
  -5   5   4       22.35       18.65      1.94 o 
  -4   5   4        1.75        1.72      0.60 o 
  -3   5   4        0.08       -0.12      0.53 o 
  -2   5   4       58.31       58.07      3.25 o 
  -1   5   4      141.34      147.96      5.05 o 
   0   5   4       37.26       39.02      2.79 o 
   1   5   4        9.04       11.35      1.71 o 
   2   5   4     2761.70     2781.76     44.23 o 
   3   5   4     3067.13     3304.41     37.91 o 
   4   5   4      125.55      118.60      5.21 o 
   5   5   4        8.56        9.13      1.44 o 
   6   5   4        0.35        0.19      0.38 o 
   7   5   4        0.67       -0.40      0.60 o 
   8   5   4      156.17      165.03      7.62 o 
   9   5   4        5.16        2.75      1.13 o 
  10   5   4        0.48        3.47      2.04 o 
  11   5   4        2.10        2.36      1.49 o 
  -8   6   4        5.34       10.75      4.94 o 
  -7   6   4        0.06        1.63      1.77 o 
  -6   6   4        2.36        1.90      0.90 o 
  -5   6   4        7.06        5.24      1.60 o 
  -4   6   4       41.91       36.69      5.41 o 
  -3   6   4       28.63       28.79      4.96 o 
  -2   6   4      184.06      180.00     13.33 o 
  -1   6   4      207.22      221.09     13.62 o 
   0   6   4      208.49      214.70      8.78 o 
   1   6   4        4.69        4.91      1.19 o 
   2   6   4       23.62       29.47      2.71 o 
   3   6   4      957.94      965.45     27.69 o 
   4   6   4        0.17        0.39      0.49 o 
   5   6   4       63.11       66.85      4.84 o 
   6   6   4      253.43      251.66     11.40 o 
   7   6   4      784.14      795.37     19.80 o 
   8   6   4       97.10      104.04      6.31 o 
   9   6   4        1.11        1.13      0.79 o 
  10   6   4        2.27        0.92      1.20 o 
  11   6   4        0.04        3.38      2.31 o 
  -8   7   4        1.28       -3.55      3.55 o 
  -7   7   4        2.67        2.86      2.80 o 
  -6   7   4       23.95       19.74      6.24 o 
  -5   7   4        0.43       -0.81      0.83 o 
  -4   7   4        0.17        0.39      1.21 o 
  -3   7   4        1.99        1.68      1.40 o 
  -2   7   4       60.34       58.31      6.89 o 
  -1   7   4       11.47        9.04      1.54 o 
   0   7   4      169.63      161.88     10.02 o 
   1   7   4       74.04       60.89      4.72 o 
   2   7   4        9.91        9.51      1.73 o 
   3   7   4      322.74      314.08      8.98 o 
   4   7   4      282.13      290.37     13.23 o 
   5   7   4       29.97       32.12      5.75 o 
   6   7   4       47.79       49.90      6.67 o 
   7   7   4      173.85      177.35      8.67 o 
   8   7   4       11.42       11.22      2.64 o 
   9   7   4       34.44       35.55      4.59 o 
  10   7   4        3.67        4.61      3.91 o 
  11   7   4        6.41        7.25      2.84 o 
  -7   8   4        5.98       18.83      6.65 o 
  -6   8   4       29.86       36.79      8.82 o 
  -5   8   4       46.33       40.03      4.91 o 
  -4   8   4       13.52       14.12      4.65 o 
  -3   8   4       89.78       96.01      9.51 o 
  -2   8   4       22.73       23.45      4.77 o 
  -1   8   4       44.08       50.18      6.94 o 
   0   8   4       16.82       20.62      4.30 o 
   1   8   4       15.37       14.68      2.80 o 
   2   8   4       17.16       14.07      2.29 o 
   3   8   4        0.01        0.05      0.48 o 
   4   8   4        6.52       11.84      1.69 o 
   5   8   4       50.01       45.25      4.60 o 
   6   8   4        1.72        2.94      1.25 o 
   7   8   4        0.69       -0.19      0.65 o 
   8   8   4       18.25       37.85      4.97 o 
   9   8   4       15.65       15.04      3.34 o 
  10   8   4        1.29        0.80      2.66 o 
  -6   9   4        0.10        9.93      5.09 o 
  -5   9   4        0.93        1.45      1.22 o 
  -4   9   4        0.05       -0.32      1.58 o 
  -3   9   4       83.56       93.11     10.14 o 
  -2   9   4      210.28      242.89     16.62 o 
  -1   9   4      164.49      169.21     13.80 o 
   0   9   4      725.69      773.33     31.17 o 
   1   9   4       53.64       50.79      4.98 o 
   2   9   4       30.84       27.90      3.56 o 
   3   9   4       60.21       56.26      4.74 o 
   4   9   4       18.05       13.22      3.64 o 
   5   9   4       18.59       15.20      1.89 o 
   6   9   4       22.00       21.93      5.21 o 
   7   9   4        5.19        5.00      2.47 o 
   8   9   4       13.45       16.15      3.39 o 
   9   9   4       13.24       11.16      2.89 o 
  10   9   4        2.97       -1.48      2.31 o 
  -6  10   4        2.51        4.91      3.90 o 
  -5  10   4        0.84       -1.58      1.58 o 
  -4  10   4        6.46        5.34      2.72 o 
  -3  10   4        5.13        5.14      2.15 o 
  -2  10   4        7.09       10.06      3.84 o 
  -1  10   4      200.25      220.16     16.91 o 
   0  10   4        9.05        9.16      3.41 o 
   1  10   4       63.33       74.14      9.69 o 
   2  10   4        6.48        5.33      1.72 o 
   3  10   4        2.02       -0.27      2.51 o 
   4  10   4        2.23        3.24      1.21 o 
   5  10   4       25.70       13.36      4.25 o 
   6  10   4        0.98        1.14      1.48 o 
   7  10   4        2.45        5.15      2.18 o 
   8  10   4        0.10       -1.39      1.39 o 
   9  10   4        1.68       -0.11      2.36 o 
  -5  11   4        1.11       -3.88      3.88 o 
  -4  11   4        0.34        0.74      1.08 o 
  -3  11   4        0.15        0.16      1.10 o 
  -2  11   4        0.81       -0.56      1.42 o 
  -1  11   4       17.42       26.60      6.25 o 
   0  11   4       12.81       11.00      3.98 o 
   1  11   4       47.31       40.06      7.71 o 
   2  11   4        5.87       10.66      4.18 o 
   3  11   4       69.19       68.42     10.01 o 
   4  11   4       85.83       75.09     10.60 o 
   5  11   4        2.23        0.64      1.65 o 
   6  11   4        0.21       -1.34      1.34 o 
   7  11   4        2.00        0.53      1.82 o 
   8  11   4        5.55        3.49      1.87 o 
   9  11   4        0.32        0.14      3.57 o 
  -3  12   4        0.03        0.80      1.53 o 
  -2  12   4        2.29        3.33      2.42 o 
  -1  12   4       14.67       24.89      6.37 o 
   0  12   4        0.00        3.88      2.94 o 
   1  12   4       10.24        9.54      4.42 o 
   2  12   4        0.73        1.31      2.36 o 
   3  12   4       14.81       15.35      5.14 o 
   4  12   4        4.06        0.89      1.86 o 
   5  12   4        7.83       20.64      5.99 o 
   6  12   4        0.28       -0.27      0.91 o 
   7  12   4       17.43       23.62      4.60 o 
   8  12   4       25.11       29.43      5.37 o 
  -2  13   4        1.07       -0.64      1.46 o 
  -1  13   4        0.01        3.13      2.51 o 
   0  13   4        6.23        3.13      2.61 o 
   1  13   4        0.34       -1.73      2.09 o 
   2  13   4        1.86        3.36      2.77 o 
   3  13   4        5.45        3.20      2.35 o 
   4  13   4        2.54        3.55      2.05 o 
   5  13   4        1.68       -0.18      0.84 o 
   6  13   4        0.48        0.96      2.88 o 
   7  13   4        4.74        5.17      3.18 o 
   1  14   4        6.05       10.36      4.70 o 
   2  14   4        0.36        0.83      1.69 o 
   3  14   4        1.86       -1.98      2.39 o 
   4  14   4        1.48        3.03      2.12 o 
  -4 -10   5        5.62        5.70      3.54 o 
  -3 -10   5        3.50        1.21      1.37 o 
  -2 -10   5        1.48        1.19      3.06 o 
  -1 -10   5        0.09       -0.44      1.39 o 
   0 -10   5        1.62        2.25      3.00 o 
   1 -10   5        2.15        7.32      2.92 o 
  -6  -9   5        5.77        2.26      2.86 o 
  -5  -9   5       17.42       12.58      3.57 o 
  -4  -9   5       18.00       16.53      5.35 o 
  -3  -9   5       74.89       92.58      9.49 o 
  -2  -9   5       33.54       43.50      6.64 o 
  -1  -9   5        0.80        0.00      2.38 o 
   0  -9   5        1.79        0.64      1.86 o 
   1  -9   5        3.30        0.86      1.66 o 
   2  -9   5        2.83        1.66      1.36 o 
   3  -9   5        0.03        1.01      2.29 o 
  -7  -8   5        0.01        1.43      1.88 o 
  -6  -8   5        2.00        1.19      2.23 o 
  -5  -8   5       36.36       41.89      7.05 o 
  -4  -8   5       38.81       40.08      5.87 o 
  -3  -8   5       36.21       32.18      5.34 o 
  -2  -8   5       25.23       24.76     11.38 o 
  -1  -8   5        0.03        1.02      0.85 o 
   0  -8   5        4.47        5.60      2.00 o 
   1  -8   5       19.82       15.09      3.30 o 
   2  -8   5        6.02        6.94      2.80 o 
   3  -8   5        0.17       -0.11      1.82 o 
   4  -8   5        0.23        0.62      2.59 o 
  -8  -7   5        0.65        0.03      1.06 o 
  -7  -7   5        0.02        0.88      1.22 o 
  -6  -7   5        0.04       -2.57      2.57 o 
  -5  -7   5        0.03        0.22      1.16 o 
  -4  -7   5      174.08      172.41     16.91 o 
  -3  -7   5        6.96        7.14      2.50 o 
  -2  -7   5       10.92       12.34      1.95 o 
  -1  -7   5        0.07       -0.37      1.53 o 
   0  -7   5        0.00       -1.58      1.58 o 
   1  -7   5       25.47       20.08      4.16 o 
   2  -7   5       10.72       12.19      2.91 o 
   3  -7   5        8.30        7.57      2.59 o 
   4  -7   5        0.45       -0.13      1.91 o 
   5  -7   5        1.55        2.65      1.49 o 
   6  -7   5        3.76        4.73      2.47 o 
  -9  -6   5        0.08        2.47      2.45 o 
  -8  -6   5        3.19        1.70      2.49 o 
  -7  -6   5        8.06       13.99      4.09 o 
  -6  -6   5        1.28        2.39      1.98 o 
  -5  -6   5       11.87        5.76      2.20 o 
  -4  -6   5       19.75       19.52      1.48 o 
  -3  -6   5       10.62       11.23      2.88 o 
  -2  -6   5       56.67       62.83      3.44 o 
  -1  -6   5       59.82       61.87      3.57 o 
   0  -6   5       83.15       85.23      6.01 o 
   1  -6   5        0.01        1.04      0.94 o 
   2  -6   5        8.68       12.54      2.69 o 
   3  -6   5        4.57       -0.10      1.60 o 
   4  -6   5        0.26        0.04      1.08 o 
   5  -6   5       25.65       24.00      4.54 o 
   6  -6   5        4.36        8.51      2.74 o 
   7  -6   5        0.00       -1.29      1.31 o 
  -9  -5   5        0.03        3.12      2.39 o 
  -8  -5   5        4.05       -0.81      2.68 o 
  -7  -5   5        0.17        0.10      0.98 o 
  -6  -5   5        9.63       10.63      3.35 o 
  -5  -5   5       14.99       15.44      1.74 o 
  -4  -5   5       46.58       43.87      2.56 o 
  -3  -5   5       47.78       50.86      3.80 o 
  -2  -5   5       23.98       23.81      1.81 o 
  -1  -5   5       42.43       44.18      2.78 o 
   0  -5   5       33.65       40.20      2.76 o 
   1  -5   5       52.20       51.42      3.86 o 
   2  -5   5        9.06        7.92      2.19 o 
   3  -5   5        0.00       -1.55      1.55 o 
   4  -5   5        4.86        2.72      1.75 o 
   5  -5   5        3.87        4.90      2.14 o 
   6  -5   5        4.61        6.48      3.28 o 
   7  -5   5       13.51       11.38      3.48 o 
 -10  -4   5        1.87        1.50      2.09 o 
  -9  -4   5        1.71       -0.67      1.55 o 
  -8  -4   5        1.99        0.91      1.46 o 
  -7  -4   5      211.46      198.81     10.86 o 
  -6  -4   5       77.74       79.18      5.40 o 
  -5  -4   5        0.94        1.27      0.78 o 
  -4  -4   5        0.74        0.96      0.37 o 
  -3  -4   5       18.74       17.67      1.32 o 
  -2  -4   5        6.53        5.21      1.33 o 
  -1  -4   5        5.05        4.07      1.61 o 
   0  -4   5        4.93        2.34      0.72 o 
   1  -4   5        0.69        1.14      0.64 o 
   2  -4   5        4.18        2.74      1.30 o 
   3  -4   5        0.11        0.03      0.41 o 
   4  -4   5        7.73        3.62      1.82 o 
   5  -4   5        8.18        7.37      2.16 o 
   6  -4   5        0.40        1.46      1.32 o 
   7  -4   5        0.02        0.09      0.89 o 
   8  -4   5        7.34       11.94      5.04 o 
 -10  -3   5       22.35       24.33      6.49 o 
  -9  -3   5        6.71        5.90      3.10 o 
  -8  -3   5        0.62        2.43      1.21 o 
  -7  -3   5       53.79       57.96      5.56 o 
  -6  -3   5       10.09       11.43      1.94 o 
  -5  -3   5        0.16        0.35      0.57 o 
  -4  -3   5        0.05       -0.37      1.55 o 
  -3  -3   5      155.14      148.58      4.67 o 
  -2  -3   5      580.77      635.16     19.62 o 
  -1  -3   5      117.84      128.17      5.99 o 
   0  -3   5       29.71       28.51      3.15 o 
   1  -3   5      114.38      119.28      6.41 o 
   2  -3   5       88.87       97.59      5.35 o 
   3  -3   5        0.05        0.78      0.69 o 
   4  -3   5        5.80       -1.49      1.49 o 
   5  -3   5       80.47       75.94      4.29 o 
   6  -3   5       15.64       14.40      1.97 o 
   7  -3   5       17.48       21.83      8.15 o 
   8  -3   5        0.16       -2.64      2.64 o 
   9  -3   5        0.04        2.33      2.59 o 
 -10  -2   5        3.65        2.60      2.41 o 
  -9  -2   5        1.26        0.86      1.47 o 
  -8  -2   5       22.17       25.92      2.64 o 
  -7  -2   5        0.47        0.05      0.48 o 
  -6  -2   5      119.46      108.81      4.26 o 
  -5  -2   5       14.17       13.39      2.56 o 
  -4  -2   5        0.08        0.53      0.61 o 
  -3  -2   5      563.79      622.05     13.98 o 
  -2  -2   5       36.10       34.83      3.05 o 
  -1  -2   5       13.38        7.60      1.69 o 
   0  -2   5       11.38       16.00      3.68 o 
   1  -2   5       44.19       36.99      5.54 o 
   2  -2   5      451.95      465.50     14.77 o 
   3  -2   5      401.64      442.21     11.65 o 
   4  -2   5       11.57        9.80      1.53 o 
   5  -2   5       16.48       15.39      2.25 o 
   6  -2   5       89.40       93.21      4.55 o 
   7  -2   5        4.56        2.31      1.18 o 
   8  -2   5        0.68        0.73      1.26 o 
   9  -2   5        1.39       -3.40      3.40 o 
 -10  -1   5        0.46       -0.07      1.36 o 
  -9  -1   5        0.66        2.37      1.62 o 
  -8  -1   5        0.03       -0.96      0.96 o 
  -7  -1   5        1.67        1.79      0.46 o 
  -6  -1   5      155.30      160.78      5.65 o 
  -5  -1   5       12.75        8.24      1.06 o 
  -4  -1   5       42.94       36.30      2.91 o 
  -3  -1   5      184.19      178.06      5.90 o 
  -2  -1   5        0.02        1.06      0.54 o 
  -1  -1   5      433.56      464.32     19.09 o 
   0  -1   5       59.17       59.99      3.57 o 
   1  -1   5      188.80      210.16      7.24 o 
   2  -1   5     7068.37     6975.34     67.80 o 
   3  -1   5      104.65      113.99      5.44 o 
   4  -1   5        2.43        0.54      0.54 o 
   5  -1   5       25.63       24.96      3.45 o 
   6  -1   5        1.96        0.30      0.77 o 
   7  -1   5        1.34        1.49      0.97 o 
   8  -1   5        3.54        2.39      1.36 o 
   9  -1   5        0.74        0.20      1.48 o 
  10  -1   5        2.99        7.25      4.68 o 
 -10   0   5       17.59       17.80      4.04 o 
  -9   0   5        1.56        2.17      1.14 o 
  -8   0   5        4.08        5.08      2.35 o 
  -7   0   5        9.63       10.14      1.33 o 
  -6   0   5       27.59       29.64      2.32 o 
  -5   0   5      277.87      283.31      6.53 o 
  -4   0   5       48.41       48.36      2.25 o 
  -3   0   5       57.73       48.21      2.00 o 
  -2   0   5      493.27      482.79      9.13 o 
  -1   0   5      150.22      161.97     10.57 o 
   0   0   5      396.56      430.99     10.28 o 
   1   0   5        6.03        4.57      0.79 o 
   2   0   5      202.63      198.85      5.58 o 
   3   0   5      362.47      354.90     11.64 o 
   4   0   5        5.36        3.40      1.44 o 
   5   0   5        0.10        1.16      0.86 o 
   6   0   5       32.48       30.96      7.85 o 
   7   0   5       58.68       54.18      4.11 o 
   8   0   5        9.93       14.11      2.14 o 
   9   0   5        0.53        0.81      2.63 o 
  10   0   5        0.10        0.12      0.95 o 
 -10   1   5       23.35       25.08      4.92 o 
  -9   1   5        7.12        5.65      2.17 o 
  -8   1   5        5.35        8.64      2.65 o 
  -7   1   5       79.72       80.04      3.38 o 
  -6   1   5        0.17       -0.68      0.68 o 
  -5   1   5       15.14       12.76      1.31 o 
  -4   1   5      167.80      170.81      5.64 o 
  -3   1   5        4.40        2.28      0.60 o 
  -2   1   5       26.44       18.95      2.42 o 
  -1   1   5       13.68       17.33      1.70 o 
   0   1   5       96.87       98.93      7.91 o 
   1   1   5        0.50        0.61      0.56 o 
   2   1   5      365.52      340.35     10.09 o 
   3   1   5      410.62      411.61      9.86 o 
   4   1   5       26.61       25.65      2.16 o 
   5   1   5      109.11      114.45      5.74 o 
   6   1   5      136.88      128.23      7.34 o 
   7   1   5        5.87        5.56      1.14 o 
   8   1   5       77.70       82.50      4.81 o 
   9   1   5        0.85        0.73      1.76 o 
  10   1   5        0.17       -2.21      2.21 o 
 -10   2   5        7.16        9.74      3.42 o 
  -9   2   5        0.18        0.40      1.38 o 
  -8   2   5        2.19        0.05      0.82 o 
  -7   2   5        0.73        0.28      0.42 o 
  -6   2   5      576.48      597.51      9.47 o 
  -5   2   5      229.57      233.62      9.76 o 
  -4   2   5      221.77      224.95      6.64 o 
  -3   2   5       90.45       73.42      3.97 o 
  -2   2   5      348.11      399.31     15.04 o 
  -1   2   5      480.42      505.23     19.10 o 
   0   2   5        0.07        0.18      0.44 o 
   1   2   5        0.11        0.12      0.45 o 
   2   2   5        2.64        4.87      0.97 o 
   3   2   5       47.97       51.19      3.22 o 
   4   2   5       39.03       37.61      3.19 o 
   5   2   5       72.63       73.81      3.68 o 
   6   2   5       60.04       58.45      4.45 o 
   7   2   5       22.99       23.38      2.33 o 
   8   2   5        0.10       -0.39      0.39 o 
   9   2   5       29.54       29.48     10.40 o 
  10   2   5        3.50        5.80      5.67 o 
  -9   3   5        4.39        0.91      2.11 o 
  -8   3   5       36.47       39.17      4.57 o 
  -7   3   5        1.33        0.59      0.37 o 
  -6   3   5      572.10      562.89     13.93 o 
  -5   3   5       46.15       47.54      3.01 o 
  -4   3   5       67.17       80.37      4.78 o 
  -3   3   5       35.28       37.43      3.04 o 
  -2   3   5       67.69       87.12      5.36 o 
  -1   3   5      928.75      982.65     20.52 o 
   0   3   5        5.72        7.09      1.49 o 
   1   3   5       16.96       14.94      2.07 o 
   2   3   5      456.08      445.71     12.41 o 
   3   3   5      136.35      130.56      5.24 o 
   4   3   5      117.05      123.06      5.15 o 
   5   3   5        5.07        4.86      1.01 o 
   6   3   5        3.68        3.42      0.56 o 
   7   3   5       39.36       41.01      3.14 o 
   8   3   5      102.52      110.93      4.95 o 
   9   3   5       29.17       24.57      4.53 o 
  10   3   5       10.79       15.58      8.22 o 
  11   3   5        3.44        0.82      1.52 o 
  -9   4   5        4.79        7.24      2.88 o 
  -8   4   5        8.85       12.96      4.43 o 
  -7   4   5        0.63       -1.01      1.08 o 
  -6   4   5      177.66      185.63      7.03 o 
  -5   4   5      108.72      125.46      5.16 o 
  -4   4   5       65.33       65.46      3.30 o 
  -3   4   5       11.32       10.89      1.82 o 
  -2   4   5      125.66      128.55      4.90 o 
  -1   4   5      956.12     1056.08     19.58 o 
   0   4   5       95.14       98.86      5.58 o 
   1   4   5       68.15       80.93      3.89 o 
   2   4   5       11.34        9.72      1.27 o 
   3   4   5        9.44        7.61      0.94 o 
   4   4   5      237.48      253.26      6.63 o 
   5   4   5        9.70       10.70      1.09 o 
   6   4   5       11.38       11.20      1.26 o 
   7   4   5       23.15       21.55      1.74 o 
   8   4   5        9.23        8.49      1.39 o 
   9   4   5        1.27        3.62      1.14 o 
  10   4   5        8.66       11.73      3.30 o 
  11   4   5       16.65       23.24      5.18 o 
  -9   5   5        0.93        1.68      1.51 o 
  -8   5   5        2.96       10.98      5.23 o 
  -7   5   5        3.16        5.95      2.87 o 
  -6   5   5       38.34       42.35      3.09 o 
  -5   5   5       47.90       43.74      3.18 o 
  -4   5   5        0.05       -0.41      0.63 o 
  -3   5   5        5.24        6.63      2.42 o 
  -2   5   5      274.66      275.87      9.20 o 
  -1   5   5       27.69       34.55      3.01 o 
   0   5   5      127.78       94.63      4.63 o 
   1   5   5       21.81       18.43      1.81 o 
   2   5   5      207.94      233.35      6.55 o 
   3   5   5      116.90      146.03      6.03 o 
   4   5   5        2.24        2.54      0.77 o 
   5   5   5        0.78        0.45      0.49 o 
   6   5   5       95.82       98.44      5.09 o 
   7   5   5        5.17        3.94      1.24 o 
   8   5   5      315.83      339.01     13.27 o 
   9   5   5       28.97       33.62      3.55 o 
  10   5   5        0.07        0.04      2.41 o 
  11   5   5       19.32       25.63      5.23 o 
  -8   6   5        1.86        0.59      1.64 o 
  -7   6   5        8.51        4.99      3.38 o 
  -6   6   5       28.30       32.34      3.83 o 
  -5   6   5        0.25        1.72      1.51 o 
  -4   6   5        3.65        2.03      1.16 o 
  -3   6   5        0.15        0.35      1.14 o 
  -2   6   5       82.34       82.99      5.15 o 
  -1   6   5       33.58       37.79      3.30 o 
   0   6   5      198.94      196.23      7.05 o 
   1   6   5       16.23       13.57      2.12 o 
   2   6   5       11.44       12.31      1.57 o 
   3   6   5      187.34      207.85      7.69 o 
   4   6   5        6.35        3.59      1.12 o 
   5   6   5       14.04       13.25      2.25 o 
   6   6   5       59.38       62.25      4.22 o 
   7   6   5       80.08       82.19      4.83 o 
   8   6   5      138.03      149.77      9.02 o 
   9   6   5       12.54       13.40      2.35 o 
  10   6   5        0.24       -0.91      1.15 o 
  11   6   5        4.97        4.41      2.24 o 
  -8   7   5        0.68       -3.35      3.35 o 
  -7   7   5        8.18        3.91      2.79 o 
  -6   7   5        0.75        0.30      1.48 o 
  -5   7   5       25.86       26.19      3.72 o 
  -4   7   5       18.68       15.87      2.64 o 
  -3   7   5        0.02       -1.47      1.47 o 
  -2   7   5        4.20        4.32      2.11 o 
  -1   7   5       79.14       74.26      5.80 o 
   0   7   5        0.91        2.18      1.06 o 
   1   7   5       35.45       38.43      3.82 o 
   2   7   5       16.63       13.83      2.09 o 
   3   7   5        4.92        2.98      0.90 o 
   4   7   5       12.66       11.10      2.17 o 
   5   7   5      102.96      109.34      7.73 o 
   6   7   5       20.21       13.64      2.47 o 
   7   7   5      163.39      157.31      8.16 o 
   8   7   5       54.85       49.20     10.32 o 
   9   7   5        0.22        0.30      0.83 o 
  10   7   5        0.04       -1.53      1.53 o 
  11   7   5        3.98        1.91      3.25 o 
  -7   8   5        7.84        5.37      3.19 o 
  -6   8   5        2.33        4.53      3.80 o 
  -5   8   5        9.03       12.06      7.25 o 
  -4   8   5       78.81       73.54      7.44 o 
  -3   8   5        0.14        0.67      1.25 o 
  -2   8   5        0.37       -0.81      1.75 o 
  -1   8   5       39.61       31.91      5.51 o 
   0   8   5      466.99      442.18     21.17 o 
   1   8   5        3.94        3.65      1.26 o 
   2   8   5       10.20        7.57      1.77 o 
   3   8   5       95.65       87.72      5.25 o 
   4   8   5       58.88       50.60      3.64 o 
   5   8   5      295.90      249.33     15.08 o 
   6   8   5       73.85       69.81      5.83 o 
   7   8   5       21.32       18.55      2.92 o 
   8   8   5       16.27       13.20      3.67 o 
   9   8   5        1.53        2.59      3.05 o 
  10   8   5        0.82        0.02      2.60 o 
  -6   9   5        1.02        4.30      3.41 o 
  -5   9   5        5.90        5.22      1.96 o 
  -4   9   5       42.18       43.73      6.82 o 
  -3   9   5        4.10        0.86      1.36 o 
  -2   9   5        1.26        2.10      1.90 o 
  -1   9   5       19.71       18.56      4.43 o 
   0   9   5      226.88      228.76     16.09 o 
   1   9   5       88.75       87.10      6.56 o 
   2   9   5       35.19       27.56      3.48 o 
   3   9   5       48.67       44.02      6.71 o 
   4   9   5        6.04        6.04      1.32 o 
   5   9   5      191.10      183.40     14.77 o 
   6   9   5       18.91       18.84      4.78 o 
   7   9   5       31.94       37.94      6.84 o 
   8   9   5        9.38        8.55      3.11 o 
   9   9   5        0.58        2.47      1.69 o 
  10   9   5        1.85       -2.74      2.74 o 
  -6  10   5        2.05        0.87      2.20 o 
  -5  10   5        2.38        1.24      2.17 o 
  -4  10   5        0.44        1.30      1.41 o 
  -3  10   5       83.63       98.29     11.10 o 
  -2  10   5       12.91       17.08      4.69 o 
  -1  10   5       91.15      106.18     11.63 o 
   0  10   5      133.49      143.04     13.73 o 
   1  10   5       58.40       67.56      9.27 o 
   2  10   5        0.35        1.18      1.70 o 
   3  10   5       16.45       12.32      4.26 o 
   4  10   5       68.01       57.52      5.66 o 
   5  10   5        4.93        1.01      1.51 o 
   6  10   5       11.79        6.40      2.92 o 
   7  10   5       14.21        8.57      3.56 o 
   8  10   5        1.27        2.22      1.65 o 
   9  10   5        8.01        8.26      2.74 o 
  -5  11   5        7.78        7.41      4.55 o 
  -4  11   5        1.91        1.56      1.64 o 
  -3  11   5        3.80        6.85      3.06 o 
  -2  11   5       13.40       13.13      4.23 o 
  -1  11   5       10.78        7.94      3.20 o 
   0  11   5       57.24       75.99     10.43 o 
   1  11   5        1.96        1.88      2.77 o 
   2  11   5        0.27       -1.77      2.83 o 
   3  11   5       11.63        8.76      3.42 o 
   4  11   5        0.68        2.82      2.58 o 
   5  11   5        0.01       -3.23      3.23 o 
   6  11   5        1.50        2.46      1.98 o 
   7  11   5        0.80       -1.19      2.27 o 
   8  11   5       39.29       44.11      6.22 o 
   9  11   5       27.50       38.28      5.99 o 
  -3  12   5        0.08       -1.07      1.61 o 
  -2  12   5       21.77       23.64      6.16 o 
  -1  12   5        4.06        2.06      2.12 o 
   0  12   5        1.44        3.76      2.58 o 
   1  12   5        2.99        4.48      2.92 o 
   2  12   5        1.22        3.33      2.62 o 
   3  12   5       25.74       37.07      7.84 o 
   4  12   5        3.94        3.50      2.37 o 
   5  12   5        1.07       -0.24      1.98 o 
   6  12   5        0.27        0.58      1.48 o 
   7  12   5        0.43       -1.93      1.93 o 
   8  12   5        0.30        2.05      1.81 o 
  -2  13   5        2.59       -1.22      1.87 o 
  -1  13   5        0.04       -2.68      2.68 o 
   0  13   5        0.55       -0.57      1.50 o 
   1  13   5        2.74        1.88      2.41 o 
   2  13   5        3.71        1.35      1.82 o 
   3  13   5        1.13        0.55      1.65 o 
   4  13   5        2.01        0.33      2.60 o 
   5  13   5        1.62        1.44      1.74 o 
   6  13   5        1.10        4.44      2.38 o 
   7  13   5        1.96       -0.64      1.17 o 
   1  14   5       15.25       19.78      6.72 o 
   2  14   5       26.06       35.84      8.58 o 
   3  14   5        0.65        1.57      1.80 o 
   4  14   5        0.14       -0.19      1.79 o 
   5  14   5        0.46       -0.06      1.78 o 
  -5  -9   6        2.62        3.22      2.84 o 
  -4  -9   6        9.49        7.25      4.46 o 
  -3  -9   6       65.28       64.68     11.56 o 
  -2  -9   6       26.62       33.15      8.55 o 
  -1  -9   6        1.08        2.62      2.69 o 
   0  -9   6        1.56        0.46      1.44 o 
   1  -9   6        0.50        1.81      2.40 o 
   2  -9   6        1.29       -2.82      2.82 o 
  -6  -8   6        3.52        2.81      2.36 o 
  -5  -8   6        0.80       -0.03      1.27 o 
  -4  -8   6       61.20       65.27     11.01 o 
  -3  -8   6       90.40      103.77     14.04 o 
  -2  -8   6       80.47      107.13     14.62 o 
  -1  -8   6       11.66       18.57      5.95 o 
   0  -8   6        0.33       -2.68      2.68 o 
   1  -8   6        1.28       -2.55      2.55 o 
   2  -8   6        1.28       -1.27      2.05 o 
   3  -8   6        1.61        4.51      3.91 o 
   4  -8   6        3.66        5.95      2.48 o 
  -7  -7   6        0.02        3.13      2.37 o 
  -6  -7   6        6.18        1.79      2.09 o 
  -5  -7   6        0.00       -1.92      2.17 o 
  -4  -7   6       11.86       10.00      3.89 o 
  -3  -7   6        0.09       -1.25      1.88 o 
  -2  -7   6       71.25       86.23     12.18 o 
  -1  -7   6       21.63       18.94      5.64 o 
   0  -7   6        0.06        1.87      1.03 o 
   1  -7   6       50.93       60.28     14.24 o 
   2  -7   6       21.24       22.51      6.15 o 
   3  -7   6        7.15        4.82      2.00 o 
   4  -7   6        8.14        5.76      4.35 o 
   5  -7   6        0.10        1.03      3.70 o 
  -8  -6   6        0.59       -3.52      3.52 o 
  -7  -6   6       10.31       12.31      4.39 o 
  -6  -6   6        7.59        1.00      1.68 o 
  -5  -6   6       19.41       18.75      5.11 o 
  -4  -6   6       60.33       62.91      9.53 o 
  -3  -6   6        0.38       -1.46      1.89 o 
  -2  -6   6        0.48        0.98      1.90 o 
  -1  -6   6       87.00       85.40      4.38 o 
   0  -6   6       32.96       31.58      2.87 o 
   1  -6   6        1.62        2.55      1.63 o 
   2  -6   6       29.22       29.74      7.08 o 
   3  -6   6        3.62        2.40      1.51 o 
   4  -6   6        0.52        0.70      1.36 o 
   5  -6   6        0.32        2.99      3.18 o 
   6  -6   6        9.50        2.41      2.05 o 
  -9  -5   6        0.04        2.86      2.71 o 
  -8  -5   6        0.59        0.14      2.70 o 
  -7  -5   6        0.04       -0.06      4.71 o 
  -6  -5   6        0.45        1.79      1.57 o 
  -5  -5   6        2.27        2.17      1.96 o 
  -4  -5   6        0.90       -0.68      1.74 o 
  -3  -5   6        9.20        7.29      1.43 o 
  -2  -5   6        3.53        0.22      1.43 o 
  -1  -5   6       44.78       46.63      6.70 o 
   0  -5   6       52.92       49.53      4.03 o 
   1  -5   6       23.82       22.62      2.38 o 
   2  -5   6       17.19       16.18      1.74 o 
   3  -5   6        9.45        8.27      2.33 o 
   4  -5   6        6.51        6.42      3.48 o 
   5  -5   6        3.44        0.82      1.47 o 
   6  -5   6        9.73       12.68      3.19 o 
   7  -5   6        9.64       11.67      3.28 o 
  -9  -4   6        2.44        4.05      3.26 o 
  -8  -4   6        0.02       -0.10      1.45 o 
  -7  -4   6        0.02        0.89      1.08 o 
  -6  -4   6       18.51        9.76      3.46 o 
  -5  -4   6       20.04       26.79      5.62 o 
  -4  -4   6        3.35        2.91      2.11 o 
  -3  -4   6        5.94        5.94      1.11 o 
  -2  -4   6       36.92       40.02      4.54 o 
  -1  -4   6        4.78        2.31      1.90 o 
   0  -4   6       60.72       63.90      6.88 o 
   1  -4   6      244.49      225.92     13.75 o 
   2  -4   6        8.90        8.63      3.02 o 
   3  -4   6        0.77        0.02      1.28 o 
   4  -4   6        6.62        3.12      0.74 o 
   5  -4   6        0.00        0.78      1.38 o 
   6  -4   6        8.66        5.49      2.29 o 
   7  -4   6        0.00        0.53      1.20 o 
   8  -4   6        0.59       -3.18      3.18 o 
  -9  -3   6        0.07        2.29      2.61 o 
  -8  -3   6       14.19       18.07      5.76 o 
  -7  -3   6       85.63       83.45      7.14 o 
  -6  -3   6       66.80       66.57      6.48 o 
  -5  -3   6        0.41       -0.14      0.91 o 
  -4  -3   6        5.23        1.73      1.63 o 
  -3  -3   6        2.80        2.79      2.29 o 
  -2  -3   6       24.45       24.87      4.02 o 
  -1  -3   6        5.06        6.62      3.21 o 
   0  -3   6       71.79       68.39      5.39 o 
   1  -3   6      175.63      198.83     15.24 o 
   2  -3   6      497.74      522.79     25.64 o 
   3  -3   6      292.86      512.12     25.57 o 
   4  -3   6        0.46       -0.83      0.83 o 
   5  -3   6       22.90       22.11      4.28 o 
   6  -3   6        0.48        4.34      1.88 o 
   7  -3   6        3.11       -1.15      3.43 o 
   8  -3   6        0.36        1.82      3.01 o 
  -9  -2   6        1.47        6.14      3.68 o 
  -8  -2   6        1.35        6.48      3.66 o 
  -7  -2   6       13.86       15.35      2.99 o 
  -6  -2   6        0.17        0.86      0.86 o 
  -5  -2   6       75.19       73.21      5.91 o 
  -4  -2   6       88.17       84.48      7.78 o 
  -3  -2   6       21.76       20.54      3.10 o 
  -2  -2   6      641.51      669.98     15.36 o 
  -1  -2   6        0.66        0.45      0.77 o 
   0  -2   6       43.53       39.96      3.03 o 
   1  -2   6        9.62       10.54      1.61 o 
   2  -2   6      737.79      735.25     18.63 o 
   3  -2   6       18.97       18.07      2.38 o 
   4  -2   6        0.24        0.49      0.98 o 
   5  -2   6       30.61       29.66      4.19 o 
   6  -2   6        0.22       -0.79      0.79 o 
   7  -2   6        0.33       -0.63      0.63 o 
   8  -2   6        0.12       -2.03      2.39 o 
   9  -2   6        0.14        7.45      4.25 o 
 -10  -1   6       23.66       31.34      8.07 o 
  -9  -1   6       18.59       20.94      6.22 o 
  -8  -1   6        6.43        6.98      3.38 o 
  -7  -1   6       90.32       93.09      4.94 o 
  -6  -1   6       32.80       36.54      2.63 o 
  -5  -1   6       30.77       26.70      2.91 o 
  -4  -1   6        2.39        1.32      0.70 o 
  -3  -1   6       63.47       71.74      5.10 o 
  -2  -1   6       33.89       30.39      2.56 o 
  -1  -1   6       53.23       59.43      2.54 o 
   0  -1   6       84.09       76.75      2.71 o 
   1  -1   6       21.81       24.00      2.00 o 
   2  -1   6      274.11      296.33      7.60 o 
   3  -1   6      309.73      334.84      8.74 o 
   4  -1   6       14.89       16.93      2.00 o 
   5  -1   6        0.10        0.22      0.57 o 
   6  -1   6        6.01        3.71      1.05 o 
   7  -1   6       19.80       19.88      2.65 o 
   8  -1   6        0.04        0.58      1.33 o 
   9  -1   6        1.88        3.68      3.40 o 
 -10   0   6        3.40       13.28      5.30 o 
  -9   0   6        0.06        1.80      1.48 o 
  -8   0   6        0.47        0.54      0.71 o 
  -7   0   6        2.49        0.24      0.89 o 
  -6   0   6       10.37       13.29      1.69 o 
  -5   0   6       72.17       66.13      3.27 o 
  -4   0   6      227.93      211.23      4.96 o 
  -3   0   6        9.92       51.72      3.98 o 
  -2   0   6       84.79       93.47      3.62 o 
  -1   0   6      153.85      159.63      8.23 o 
   0   0   6       20.82       53.54      8.43 o 
   1   0   6       67.88       59.47      7.25 o 
   2   0   6      490.57      488.94     14.53 o 
   3   0   6       55.43       68.14      8.93 o 
   4   0   6       21.52       21.66      2.56 o 
   5   0   6        1.48        2.12      0.86 o 
   6   0   6        0.48       12.78      2.65 o 
   7   0   6        7.81        7.80      1.59 o 
   8   0   6        5.15        3.85      1.95 o 
   9   0   6        0.75        1.56      1.55 o 
  10   0   6        1.03       -2.94      3.00 o 
  -9   1   6        1.20       -1.44      1.44 o 
  -8   1   6        0.72        0.84      1.01 o 
  -7   1   6        1.02        0.24      0.83 o 
  -6   1   6        2.44        0.85      0.48 o 
  -5   1   6      671.74      657.81     10.91 o 
  -4   1   6      458.88      480.89      8.90 o 
  -3   1   6        2.77        5.35      1.02 o 
  -2   1   6       57.62       58.42      2.88 o 
  -1   1   6      512.41      567.44     22.17 o 
   0   1   6       42.28       40.20      2.69 o 
   1   1   6        0.09        0.37      0.32 o 
   2   1   6      101.21       91.08      5.64 o 
   3   1   6       48.73       50.10      3.53 o 
   4   1   6      261.52      274.32      8.98 o 
   5   1   6        2.82        2.54      2.27 o 
   6   1   6        3.01        3.72      2.26 o 
   7   1   6       67.00       62.88      4.57 o 
   8   1   6        5.82        5.44      2.01 o 
   9   1   6        5.22        4.72      2.49 o 
  10   1   6        1.99        0.68      1.10 o 
  -9   2   6        0.58       -0.72      1.95 o 
  -8   2   6        1.20        2.49      1.69 o 
  -7   2   6       11.79       11.88      1.62 o 
  -6   2   6      119.86      119.50      4.69 o 
  -5   2   6       58.99       61.30      3.77 o 
  -4   2   6       11.12        7.74      1.25 o 
  -3   2   6       27.35       29.56      3.40 o 
  -2   2   6        3.86        4.21      1.33 o 
  -1   2   6      438.11      447.95     11.43 o 
   0   2   6     1308.30     1363.38     64.19 o 
   1   2   6        5.57        3.94      0.86 o 
   2   2   6      250.41      263.90      8.32 o 
   3   2   6       29.10       29.19      3.21 o 
   4   2   6      150.31      150.99      6.49 o 
   5   2   6      191.69      183.17      8.94 o 
   6   2   6        0.09        1.48      1.94 o 
   7   2   6        0.32       -0.48      1.23 o 
   8   2   6        0.30        0.43      2.16 o 
   9   2   6        0.04       -0.22      1.26 o 
  10   2   6        3.19        3.72      1.75 o 
  -9   3   6        1.48        1.35      1.61 o 
  -8   3   6        3.54        3.08      1.40 o 
  -7   3   6        3.46        2.31      0.99 o 
  -6   3   6      156.42      158.12      5.95 o 
  -5   3   6       16.62       17.81      2.47 o 
  -4   3   6       30.46       33.21      2.73 o 
  -3   3   6        0.00       -0.07      0.69 o 
  -2   3   6       53.18       44.16      3.51 o 
  -1   3   6      821.34      952.49     17.40 o 
   0   3   6        3.31       22.59      2.65 o 
   1   3   6      214.92      193.80      8.09 o 
   2   3   6        0.24       -0.31      0.55 o 
   3   3   6       14.77       22.19      2.85 o 
   4   3   6      280.71      275.51     10.70 o 
   5   3   6       59.67       56.03      9.74 o 
   6   3   6        0.41        6.96      1.06 o 
   7   3   6        2.01        1.15      0.90 o 
   8   3   6       51.14       57.48      5.43 o 
   9   3   6       11.73       17.64      5.92 o 
  10   3   6        5.27        3.71      2.09 o 
  -9   4   6        0.29        3.04      2.23 o 
  -8   4   6        0.21        1.61      1.94 o 
  -7   4   6       30.77       26.95      4.75 o 
  -6   4   6        0.40        0.10      0.62 o 
  -5   4   6      122.50      127.55      6.21 o 
  -4   4   6        0.22        0.67      0.75 o 
  -3   4   6      101.28       99.12      6.90 o 
  -2   4   6       18.57       26.24      2.76 o 
  -1   4   6       57.27       60.50      4.02 o 
   0   4   6       65.60       64.97      4.92 o 
   1   4   6        1.53        2.81      0.93 o 
   2   4   6       91.88       84.06      4.17 o 
   3   4   6      184.28      186.03      8.54 o 
   4   4   6      464.00      488.44     14.77 o 
   5   4   6        5.04        5.26      1.52 o 
   6   4   6        6.41        7.85      0.96 o 
   7   4   6       11.70        9.63      1.23 o 
   8   4   6       53.18       59.28      5.54 o 
   9   4   6        1.66        1.16      1.06 o 
  10   4   6        0.06       -0.43      1.32 o 
  -9   5   6       20.08       27.56     10.04 o 
  -8   5   6        2.16        6.18      3.61 o 
  -7   5   6        1.95        5.01      2.05 o 
  -6   5   6        0.55        1.88      1.01 o 
  -5   5   6       27.44       21.21      3.81 o 
  -4   5   6       61.75       52.19      5.40 o 
  -3   5   6       29.49       30.17      3.96 o 
  -2   5   6       19.74       22.10      2.60 o 
  -1   5   6       42.76       44.04      3.54 o 
   0   5   6      157.67      178.76      8.35 o 
   1   5   6        0.02        0.19      0.39 o 
   2   5   6       46.21       52.32      3.30 o 
   3   5   6       36.66       39.96      2.35 o 
   4   5   6        3.89        3.50      0.56 o 
   5   5   6       10.59        7.57      1.39 o 
   6   5   6        7.00        6.25      1.36 o 
   7   5   6       64.62       64.63      4.39 o 
   8   5   6      329.29      335.42     18.38 o 
   9   5   6       68.20       80.73      5.73 o 
  10   5   6        7.83       11.17      3.55 o 
  11   5   6        5.35        3.01      2.08 o 
  -8   6   6        2.69        4.24      3.33 o 
  -7   6   6        1.01        7.94      4.42 o 
  -6   6   6        9.61       14.50      3.64 o 
  -5   6   6        0.68        0.26      0.99 o 
  -4   6   6        0.14        0.44      1.08 o 
  -3   6   6       26.60       26.58      3.55 o 
  -2   6   6      112.50      135.84      7.89 o 
  -1   6   6       22.82       24.59      2.33 o 
   0   6   6      283.97      316.24      8.29 o 
   1   6   6      257.25      249.90      7.74 o 
   2   6   6      169.71      175.51      6.31 o 
   3   6   6      231.00      277.39     13.29 o 
   4   6   6       98.15      107.21      6.82 o 
   5   6   6        2.50        2.25      0.95 o 
   6   6   6       21.25       20.65      2.61 o 
   7   6   6       31.00       30.41      4.87 o 
   8   6   6      123.77      146.32      9.22 o 
   9   6   6        0.03       -0.46      1.69 o 
  10   6   6        3.07        1.75      4.36 o 
  -8   7   6        0.01       -1.78      2.40 o 
  -7   7   6        2.01        0.45      1.65 o 
  -6   7   6       10.46        9.52      2.28 o 
  -5   7   6       57.97       59.63      7.66 o 
  -4   7   6      236.99      211.87     13.51 o 
  -3   7   6        7.22        7.83      2.00 o 
  -2   7   6        3.71        7.50      2.01 o 
  -1   7   6       63.63       66.38      4.60 o 
   0   7   6        1.08        0.25      0.54 o 
   1   7   6       99.76       93.70      6.20 o 
   2   7   6        0.00       -0.23      1.03 o 
   3   7   6      126.23      148.37      8.42 o 
   4   7   6       64.85       62.20      5.39 o 
   5   7   6        0.00       -0.15      0.77 o 
   6   7   6        0.29        0.20      3.11 o 
   7   7   6        0.57        1.29      1.09 o 
   8   7   6        0.71        1.48      1.32 o 
   9   7   6       26.00       25.71      4.09 o 
  10   7   6        1.34        1.34      1.73 o 
  -7   8   6        0.20        2.09      3.27 o 
  -6   8   6        3.15        5.67      3.84 o 
  -5   8   6       15.05        9.93      2.54 o 
  -4   8   6        4.82        3.20      1.96 o 
  -3   8   6        1.45        0.85      1.03 o 
  -2   8   6        1.12        0.58      0.88 o 
  -1   8   6       90.91       98.29      9.88 o 
   0   8   6      146.89      134.26      8.18 o 
   1   8   6      979.41      952.74     30.20 o 
   2   8   6       91.35       85.09      9.61 o 
   3   8   6       12.07       11.65      1.89 o 
   4   8   6       23.47       28.39      5.37 o 
   5   8   6       34.40       30.29      5.83 o 
   6   8   6       26.63       27.01      5.34 o 
   7   8   6        1.07        0.31      1.26 o 
   8   8   6        8.80        5.59      2.42 o 
   9   8   6        7.00        9.13      3.10 o 
  10   8   6        6.97        7.88      3.84 o 
  -6   9   6        4.77        7.32      4.95 o 
  -5   9   6        2.95        1.89      1.42 o 
  -4   9   6        7.96        9.46      3.21 o 
  -3   9   6        5.38       10.19      3.54 o 
  -2   9   6        2.38        3.00      1.92 o 
  -1   9   6      152.87      128.69     11.96 o 
   0   9   6      905.00      978.23     35.48 o 
   1   9   6       73.21       63.01     12.42 o 
   2   9   6       19.00       21.05      3.73 o 
   3   9   6       26.12       30.55      3.44 o 
   4   9   6       50.15       52.70      7.88 o 
   5   9   6       66.22       75.85      9.59 o 
   6   9   6       10.24       16.26      4.50 o 
   7   9   6        1.90        0.05      0.96 o 
   8   9   6        0.00       -0.64      1.17 o 
   9   9   6        0.06        0.02      1.16 o 
  10   9   6        5.75        3.61      3.25 o 
  -5  10   6        1.17        1.09      2.06 o 
  -4  10   6        5.32        6.39      2.88 o 
  -3  10   6       10.39       12.47      3.92 o 
  -2  10   6        4.33        5.41      2.71 o 
  -1  10   6        1.10        1.00      0.98 o 
   0  10   6        4.21        3.08      2.66 o 
   1  10   6       23.58       21.00      5.21 o 
   2  10   6       40.85       30.38      3.97 o 
   3  10   6        2.58        2.51      1.12 o 
   4  10   6       80.78       60.76      8.22 o 
   5  10   6       31.67       22.93      5.57 o 
   6  10   6        6.88        5.51      2.97 o 
   7  10   6        3.64        3.07      2.51 o 
   8  10   6        0.33        0.29      1.59 o 
   9  10   6        3.85        6.88      2.98 o 
  -5  11   6        0.32        8.36      4.73 o 
  -4  11   6        1.06       -0.76      1.29 o 
  -3  11   6        2.36        2.61      1.85 o 
  -2  11   6       17.07       21.21      5.52 o 
  -1  11   6        1.31        9.02      3.36 o 
   0  11   6        0.12       -2.11      2.11 o 
   1  11   6       53.91       57.38      9.24 o 
   2  11   6       23.35       25.82      6.08 o 
   3  11   6        0.07       -2.09      2.09 o 
   4  11   6       27.00       19.01      5.40 o 
   5  11   6       58.47       55.85      9.10 o 
   6  11   6       10.88       10.88      4.15 o 
   7  11   6        0.00        0.03      1.13 o 
   8  11   6        2.17        6.14      3.23 o 
   9  11   6       14.52       16.97      4.02 o 
  -3  12   6        0.02        3.02      2.28 o 
  -2  12   6        0.10       -1.06      1.66 o 
  -1  12   6       41.52       56.36      9.50 o 
   0  12   6       11.64       14.44      4.89 o 
   1  12   6        0.21        1.09      1.66 o 
   2  12   6       12.77       13.04      4.65 o 
   3  12   6        0.89        0.77      1.88 o 
   4  12   6        0.20       -3.06      3.06 o 
   5  12   6        4.37        3.66      2.94 o 
   6  12   6        0.11        9.20      3.64 o 
   7  12   6        0.21        4.61      3.44 o 
   8  12   6       23.58       24.77      5.03 o 
  -2  13   6       12.07        9.96      4.23 o 
  -1  13   6        3.03       -1.15      1.78 o 
   0  13   6       29.00       31.11      7.47 o 
   1  13   6        0.01        0.30      1.63 o 
   2  13   6        4.51        6.24      3.58 o 
   3  13   6        0.41       -0.79      2.81 o 
   4  13   6        4.10        5.30      2.91 o 
   5  13   6        3.57        5.60      3.66 o 
   6  13   6        1.30        2.05      1.84 o 
   7  13   6        1.75       14.38      5.16 o 
   0  14   6       18.40       29.67      7.85 o 
   1  14   6        4.03        3.93      3.37 o 
   2  14   6        3.75        0.79      2.19 o 
   3  14   6        7.95        4.70      3.36 o 
   4  14   6        0.31        1.35      2.19 o 
   5  14   6        1.89        1.31      2.56 o 
  -2  -9   7        0.07       -0.36      1.97 o 
  -1  -9   7        0.36        5.03      3.12 o 
  -5  -8   7        2.49        0.17      1.75 o 
  -4  -8   7        0.67       -0.64      2.05 o 
  -3  -8   7       74.77       97.35     14.17 o 
  -2  -8   7        5.62        8.22      4.34 o 
  -1  -8   7        0.55        0.09      1.59 o 
   0  -8   7        0.36        1.76      2.24 o 
   1  -8   7        7.49       12.62      5.30 o 
   2  -8   7       11.62       17.00      6.36 o 
  -6  -7   7        4.60        0.74      1.62 o 
  -5  -7   7        1.90        2.40      2.33 o 
  -4  -7   7        1.86        1.95      1.91 o 
  -3  -7   7        1.13       -1.28      2.53 o 
  -2  -7   7       29.11       35.58      8.21 o 
  -1  -7   7        3.71        4.81      2.99 o 
   0  -7   7        1.84        6.26      3.98 o 
   1  -7   7        0.53        3.65      2.85 o 
   2  -7   7        5.55       11.85      5.11 o 
   3  -7   7        0.44        2.77      1.91 o 
   4  -7   7        0.04       -2.67      2.67 o 
  -7  -6   7        2.27        4.93      3.22 o 
  -6  -6   7        1.02        2.71      2.73 o 
  -5  -6   7        8.32        9.68      4.10 o 
  -4  -6   7        2.43        1.26      1.56 o 
  -3  -6   7       26.27       30.44      7.19 o 
  -2  -6   7        0.03        0.09      1.18 o 
  -1  -6   7        3.60        1.43      2.24 o 
   0  -6   7        0.04       -3.39      3.39 o 
   1  -6   7       10.11       14.64      5.40 o 
   2  -6   7        0.03        0.41      1.67 o 
   3  -6   7        3.26        3.20      2.69 o 
   4  -6   7        0.55       -0.68      1.97 o 
   5  -6   7        0.58        2.73      1.73 o 
  -8  -5   7        0.00        0.38      1.33 o 
  -7  -5   7        9.81        9.92      4.03 o 
  -6  -5   7       41.47       40.82      7.65 o 
  -5  -5   7       63.98       55.42      8.93 o 
  -4  -5   7        8.32       11.44      4.26 o 
  -3  -5   7        8.27        4.98      2.98 o 
  -2  -5   7        3.58        0.67      1.30 o 
  -1  -5   7       22.80       20.74      3.47 o 
   0  -5   7        9.75       10.37      3.52 o 
   1  -5   7        0.02       -0.01      1.37 o 
   2  -5   7        0.03       -2.84      2.84 o 
   3  -5   7        7.46        5.36      3.34 o 
   4  -5   7        0.10       -0.94      8.17 o 
   5  -5   7        1.22        0.48      3.26 o 
   6  -5   7        0.42        1.12      2.30 o 
  -8  -4   7        3.71        2.82      2.71 o 
  -7  -4   7       10.94        8.17      3.39 o 
  -6  -4   7        2.58        3.19      2.47 o 
  -5  -4   7       10.06       15.02      4.56 o 
  -4  -4   7        3.83        2.59      2.14 o 
  -3  -4   7       32.07       28.02      6.14 o 
  -2  -4   7        6.71        6.08      2.65 o 
  -1  -4   7       19.48       14.37      4.60 o 
   0  -4   7        4.45        5.72      1.75 o 
   1  -4   7       80.56       76.48      6.39 o 
   2  -4   7       27.25       26.07      6.44 o 
   3  -4   7       16.46       18.93      3.45 o 
   4  -4   7       14.70       19.27      5.96 o 
   5  -4   7        0.01        0.51      1.79 o 
   6  -4   7        3.66        1.16      1.43 o 
   7  -4   7        6.27        5.85      2.67 o 
  -9  -3   7        6.20        5.70      3.89 o 
  -8  -3   7        0.28        4.27      3.76 o 
  -7  -3   7        0.83        1.04      1.10 o 
  -6  -3   7       32.61       39.74      5.25 o 
  -5  -3   7        0.03        0.65      1.19 o 
  -4  -3   7        1.13       -0.32      1.40 o 
  -3  -3   7        4.76        1.11      1.48 o 
  -2  -3   7      300.69      308.94     19.86 o 
  -1  -3   7       88.93       77.28      4.16 o 
   0  -3   7       94.73       91.31      4.49 o 
   1  -3   7        0.10       -1.57      3.04 o 
   2  -3   7       14.07        7.74      2.60 o 
   3  -3   7       14.74        6.91      2.12 o 
   4  -3   7       36.55       33.80      4.70 o 
   5  -3   7       18.31       14.85      3.26 o 
   6  -3   7        8.65        8.48      2.68 o 
   7  -3   7        2.94        2.02      2.95 o 
   8  -3   7        0.16       65.25     11.89 o 
  -9  -2   7        0.85       -0.33      2.49 o 
  -8  -2   7        2.33        5.34      3.48 o 
  -7  -2   7        5.51        3.17      1.69 o 
  -6  -2   7       10.98       11.40      3.81 o 
  -5  -2   7        4.53        2.87      1.59 o 
  -4  -2   7        0.02       -2.45      2.45 o 
  -3  -2   7       10.74       10.90      3.64 o 
  -2  -2   7       23.42       26.43      5.65 o 
  -1  -2   7        6.25        5.61      0.96 o 
   0  -2   7        3.29        3.46      0.88 o 
   1  -2   7       18.08       15.72      2.35 o 
   2  -2   7       21.98       20.33      3.09 o 
   3  -2   7      570.96      570.29     30.43 o 
   4  -2   7       59.58       51.87      5.54 o 
   5  -2   7        8.11        7.06      2.22 o 
   6  -2   7        2.44        0.22      3.81 o 
   7  -2   7        3.01        1.62      1.16 o 
   8  -2   7        0.09        5.21      3.34 o 
  -9  -1   7        3.62        6.50      3.95 o 
  -8  -1   7        0.52        2.00      3.08 o 
  -7  -1   7        0.08        0.75      1.95 o 
  -6  -1   7      123.49      123.31      8.76 o 
  -5  -1   7        3.46        2.14      1.79 o 
  -4  -1   7       57.20       59.07      7.87 o 
  -3  -1   7       23.57       18.05      4.32 o 
  -2  -1   7       27.21       25.47      5.09 o 
  -1  -1   7       90.15      100.64     10.31 o 
   0  -1   7       14.34       14.82      2.07 o 
   1  -1   7       43.48       47.46      2.91 o 
   2  -1   7       15.14       11.01      1.63 o 
   3  -1   7       84.64       82.18      5.02 o 
   4  -1   7      456.53      466.63     13.23 o 
   5  -1   7        0.47       -1.09      1.25 o 
   6  -1   7       10.02       13.18      2.91 o 
   7  -1   7        0.77        1.45      1.44 o 
   8  -1   7       16.13       13.70      3.27 o 
   9  -1   7        1.58        5.50      3.61 o 
  -9   0   7       39.60       63.92     11.45 o 
  -8   0   7        8.81       13.42      3.05 o 
  -7   0   7       24.56       32.51      3.54 o 
  -6   0   7        1.12        0.45      0.29 o 
  -5   0   7       45.64       33.49      2.91 o 
  -4   0   7        4.75        3.76      1.01 o 
  -3   0   7       12.81        9.81      1.63 o 
  -2   0   7        1.91        2.81      1.01 o 
  -1   0   7        3.73        2.97      1.32 o 
   0   0   7       58.25       92.73      7.70 o 
   1   0   7       23.58       30.21      2.45 o 
   2   0   7        8.37        8.89      1.26 o 
   3   0   7        5.91        2.68      0.71 o 
   4   0   7        7.69        5.58      1.86 o 
   5   0   7        6.68        5.69      1.92 o 
   6   0   7        3.73        2.27      2.30 o 
   7   0   7      145.34      182.88     10.76 o 
   8   0   7        5.89        0.84      1.15 o 
   9   0   7        4.95        5.38      3.98 o 
  -9   1   7        1.05        4.14      2.25 o 
  -8   1   7        0.23        1.23      1.36 o 
  -7   1   7        3.63        3.47      1.31 o 
  -6   1   7       12.24        9.59      1.37 o 
  -5   1   7     1229.10     1288.84     31.18 o 
  -4   1   7      420.51      415.76      7.61 o 
  -3   1   7       45.18       47.53      1.86 o 
  -2   1   7       24.75       25.99      3.45 o 
  -1   1   7      302.49      338.95     16.72 o 
   0   1   7       40.68       38.40      5.83 o 
   1   1   7       32.22       26.36      3.02 o 
   2   1   7       90.30       92.17      6.52 o 
   3   1   7       65.96       75.18      5.18 o 
   4   1   7       30.65       28.88      2.63 o 
   5   1   7        4.54        3.30      1.59 o 
   6   1   7        1.32        2.87      1.48 o 
   7   1   7        2.22        0.42      1.55 o 
   8   1   7        0.41        0.71      1.18 o 
   9   1   7        1.34        2.31      1.60 o 
  10   1   7        0.24       -2.24      2.40 o 
  -9   2   7        1.07       -0.99      3.31 o 
  -8   2   7        2.68        5.14      1.62 o 
  -7   2   7        8.52       14.32      2.59 o 
  -6   2   7       15.82       11.19      1.32 o 
  -5   2   7      645.45      656.88     13.76 o 
  -4   2   7       42.05       42.18      3.18 o 
  -3   2   7       55.06       50.27      3.59 o 
  -2   2   7      156.55      133.72      4.82 o 
  -1   2   7       28.22       28.05      2.41 o 
   0   2   7      149.25      142.64     11.39 o 
   1   2   7        0.01        0.24      0.35 o 
   2   2   7       36.44       32.66      2.87 o 
   3   2   7       49.79       50.89      3.23 o 
   4   2   7        0.21       -0.22      0.68 o 
   5   2   7       40.87       39.18      3.51 o 
   6   2   7        4.88        4.64      1.81 o 
   7   2   7        0.08       -0.94      1.07 o 
   8   2   7       13.79       24.18      6.60 o 
   9   2   7        6.77        1.76      4.58 o 
  10   2   7        0.79        1.23      1.53 o 
  -9   3   7        7.41       13.14      2.84 o 
  -8   3   7        0.01       -1.02      1.70 o 
  -7   3   7       13.55       14.65      2.74 o 
  -6   3   7        1.92        0.37      0.87 o 
  -5   3   7      143.57      142.75      7.39 o 
  -4   3   7      355.16      359.57      9.82 o 
  -3   3   7        8.22       11.02      1.99 o 
  -2   3   7       76.83       94.06      5.47 o 
  -1   3   7      113.24      125.79      4.91 o 
   0   3   7      341.62      383.05     12.13 o 
   1   3   7      657.21      711.60     19.08 o 
   2   3   7        0.05        0.78      0.55 o 
   3   3   7        2.44        2.99      0.79 o 
   4   3   7       55.70       57.24      3.57 o 
   5   3   7       22.03       17.77      2.97 o 
   6   3   7       47.99       49.32      8.15 o 
   7   3   7        4.02        3.42      1.50 o 
   8   3   7       16.44       13.88      4.55 o 
   9   3   7        4.84        2.13      2.34 o 
  10   3   7        0.04       -0.62      1.41 o 
  -9   4   7        2.55        1.15      1.52 o 
  -8   4   7        2.54        0.91      1.79 o 
  -7   4   7        2.37        2.36      3.21 o 
  -6   4   7        0.88        3.42      1.68 o 
  -5   4   7       15.28       14.67      3.09 o 
  -4   4   7        0.45        1.01      1.79 o 
  -3   4   7        0.05        0.96      0.78 o 
  -2   4   7        1.26        2.21      1.08 o 
  -1   4   7      176.40      174.03      7.37 o 
   0   4   7        5.52        4.59      1.10 o 
   1   4   7        0.81       -0.49      0.49 o 
   2   4   7      124.99      132.68      6.15 o 
   3   4   7       72.64       75.00      4.00 o 
   4   4   7      399.63      431.02     10.27 o 
   5   4   7       71.28       69.82      5.82 o 
   6   4   7       12.58       11.81      2.46 o 
   7   4   7       85.88       77.64      4.12 o 
   8   4   7        1.02        0.45      1.26 o 
   9   4   7       61.85       64.90      6.16 o 
  10   4   7       15.84       10.29      3.42 o 
  -8   5   7        1.94        6.57      2.53 o 
  -7   5   7        2.95        2.12      3.26 o 
  -6   5   7       13.18       16.00      3.60 o 
  -5   5   7       24.31       23.86      2.95 o 
  -4   5   7        0.91        0.12      0.76 o 
  -3   5   7        6.84        3.64      1.34 o 
  -2   5   7       23.68       17.94      4.32 o 
  -1   5   7       50.55       48.75      3.90 o 
   0   5   7       53.66       47.78      4.54 o 
   1   5   7      113.32      117.64      5.59 o 
   2   5   7        2.31        1.93      0.60 o 
   3   5   7      316.22      324.90      7.93 o 
   4   5   7      181.77      205.94      7.86 o 
   5   5   7       29.53       26.50      1.73 o 
   6   5   7        4.43        2.72      1.07 o 
   7   5   7       26.19       21.79      2.63 o 
   8   5   7       11.53       12.57      2.78 o 
   9   5   7      107.98      116.05      8.42 o 
  10   5   7       17.39       21.66      4.69 o 
  -8   6   7       14.47       22.11      7.41 o 
  -7   6   7        2.74        9.36      3.09 o 
  -6   6   7       19.25       18.80      2.77 o 
  -5   6   7        5.51        5.11      1.46 o 
  -4   6   7       13.66       14.21      3.16 o 
  -3   6   7        2.17        2.01      1.04 o 
  -2   6   7        0.15        0.27      1.02 o 
  -1   6   7      147.01      154.13      7.02 o 
   0   6   7       28.85       32.36      3.71 o 
   1   6   7       90.54       93.96      6.01 o 
   2   6   7        3.17        1.85      1.15 o 
   3   6   7       29.42       29.63      2.49 o 
   4   6   7       24.33       19.31      1.58 o 
   5   6   7       78.63       81.49      6.20 o 
   6   6   7        0.33        0.94      0.72 o 
   7   6   7       39.82       38.94      3.69 o 
   8   6   7      184.00      209.52     12.71 o 
   9   6   7       44.15       49.30      5.56 o 
  10   6   7        5.97        7.02      2.84 o 
  -7   7   7        1.02       11.32      4.94 o 
  -6   7   7        5.77        7.74      3.50 o 
  -5   7   7        9.10        9.34      2.29 o 
  -4   7   7        0.10        1.09      0.74 o 
  -3   7   7       52.04       45.73      5.01 o 
  -2   7   7        0.32       -0.32      0.94 o 
  -1   7   7        1.04        2.01      1.87 o 
   0   7   7       12.65       14.73      2.80 o 
   1   7   7      179.81      191.55      9.07 o 
   2   7   7        8.14       10.11      3.73 o 
   3   7   7        4.41        3.25      1.87 o 
   4   7   7       15.25       15.50      4.02 o 
   5   7   7       16.74       13.48      3.90 o 
   6   7   7        7.60        8.40      2.13 o 
   7   7   7        0.21       -0.62      0.76 o 
   8   7   7       52.45       57.05      6.13 o 
   9   7   7        0.27        3.50      1.75 o 
  10   7   7        2.31        3.68      1.94 o 
  -7   8   7        0.35       -3.12      3.12 o 
  -6   8   7        1.37        4.43      3.29 o 
  -5   8   7        1.41       -0.20      1.54 o 
  -4   8   7       56.03       43.65      6.48 o 
  -3   8   7        1.52        2.63      1.67 o 
  -2   8   7        9.28        7.35      3.02 o 
  -1   8   7       31.03       26.49      5.32 o 
   0   8   7       70.77       76.02      6.36 o 
   1   8   7       91.56       79.28      7.38 o 
   2   8   7       68.12       65.35      8.52 o 
   3   8   7      197.21      203.19     15.38 o 
   4   8   7       74.90       55.39      8.03 o 
   5   8   7       84.06       86.81      9.92 o 
   6   8   7       43.80       43.19      7.10 o 
   7   8   7        0.95        0.07      1.55 o 
   8   8   7       30.65       30.42      6.00 o 
   9   8   7        7.13        5.60      2.64 o 
  10   8   7        0.17        2.18      2.52 o 
  -6   9   7        2.91       -0.95      2.17 o 
  -5   9   7        0.04       -0.18      1.84 o 
  -4   9   7        2.54        4.42      2.20 o 
  -3   9   7       20.31       21.13      4.92 o 
  -2   9   7        0.59       -1.72      1.72 o 
  -1   9   7       10.57       14.09      3.93 o 
   0   9   7       94.09       77.06      9.62 o 
   1   9   7      352.53      352.54     27.43 o 
   2   9   7       15.69       13.03      2.53 o 
   3   9   7       27.02       28.52      5.95 o 
   4   9   7        1.70        0.74      1.07 o 
   5   9   7      118.88      112.04     11.81 o 
   6   9   7       19.88       15.26      4.41 o 
   7   9   7        0.02        1.39      1.69 o 
   8   9   7        0.02        2.40      2.03 o 
   9   9   7        0.00       -2.13      2.13 o 
  10   9   7        7.66        3.86      3.65 o 
  -5  10   7        0.17       -0.61      2.37 o 
  -4  10   7        3.37        3.32      2.04 o 
  -3  10   7       26.55       22.87      5.41 o 
  -2  10   7       10.29       11.86      4.03 o 
  -1  10   7        0.83       -0.76      1.29 o 
   0  10   7       30.13       32.80      6.54 o 
   1  10   7        4.72        9.69      3.60 o 
   2  10   7        1.85        2.13      1.16 o 
   3  10   7        0.15       -0.34      1.86 o 
   4  10   7        0.98        1.78      1.32 o 
   5  10   7        1.60        0.08      1.83 o 
   6  10   7       54.36       52.54      8.48 o 
   7  10   7        9.60       10.85      4.11 o 
   8  10   7        6.55        7.73      3.58 o 
   9  10   7        1.54        3.44      2.66 o 
  -4  11   7        1.87        1.01      1.44 o 
  -3  11   7       28.53       32.23      6.84 o 
  -2  11   7        1.01        2.23      2.01 o 
  -1  11   7       24.47       36.28      7.22 o 
   0  11   7        7.07        8.75      3.54 o 
   1  11   7       14.43        9.32      3.97 o 
   2  11   7        0.57       -1.48      2.35 o 
   3  11   7        1.46       -0.65      2.00 o 
   4  11   7        0.00       -0.14      1.57 o 
   5  11   7       43.38       42.94      8.09 o 
   6  11   7        3.47        4.75      2.67 o 
   7  11   7       17.35       14.19      4.97 o 
   8  11   7        7.19        6.79      3.54 o 
   9  11   7        1.70        4.02      2.71 o 
  -3  12   7        0.07        2.49      2.16 o 
  -2  12   7        0.24        0.48      2.05 o 
  -1  12   7        0.09        1.11      1.79 o 
   0  12   7        7.16        5.72      3.64 o 
   1  12   7        1.44        0.13      1.23 o 
   2  12   7        0.01       -0.22      1.53 o 
   3  12   7       12.28       15.56      5.08 o 
   4  12   7        0.68        2.42      2.95 o 
   5  12   7        1.17        0.09      2.24 o 
   6  12   7        4.52        4.59      2.96 o 
   7  12   7       14.51       22.86      6.39 o 
   8  12   7        4.95        6.06      3.49 o 
  -2  13   7        2.08        5.83      3.56 o 
  -1  13   7        1.48       -2.35      2.35 o 
   0  13   7        0.05        1.13      1.50 o 
   1  13   7        1.70        0.20      1.51 o 
   2  13   7        0.60        0.69      1.46 o 
   3  13   7        8.61       11.66      4.81 o 
   4  13   7        1.21        0.51      1.46 o 
   5  13   7        0.95        0.01      1.29 o 
   6  13   7        0.00       17.39      6.10 o 
   7  13   7       22.74       27.23      7.27 o 
   1  14   7       28.13       31.43      8.04 o 
   2  14   7       23.00       34.73      8.44 o 
   3  14   7        1.02        0.63      1.51 o 
   4  14   7        2.60       -3.37      3.37 o 
   5  14   7        0.71        1.51      2.66 o 
  -3  -8   8       11.00       13.78      5.72 o 
  -2  -8   8        6.96        3.40      3.09 o 
  -1  -8   8       12.80       14.03      5.67 o 
   0  -8   8        2.43        9.54      4.56 o 
  -5  -7   8        0.47       -2.53      2.67 o 
  -4  -7   8        0.46        2.16      1.78 o 
  -3  -7   8       26.36       29.42      7.79 o 
  -2  -7   8        1.61        2.05      2.42 o 
  -1  -7   8        1.16       -0.57      1.98 o 
   0  -7   8        0.22       -2.60      3.32 o 
   1  -7   8        3.68        7.57      4.10 o 
   2  -7   8        4.62        8.57      4.41 o 
   3  -7   8       20.52       30.42      8.63 o 
  -6  -6   8        0.26        0.72      1.60 o 
  -5  -6   8        1.52        5.27      3.09 o 
  -4  -6   8        0.35       -0.64      2.16 o 
  -3  -6   8        5.30        5.66      3.67 o 
  -2  -6   8        3.63        0.03      1.79 o 
  -1  -6   8        3.61        7.18      3.84 o 
   0  -6   8        2.68        2.36      2.50 o 
   1  -6   8        2.43        5.48      3.45 o 
   2  -6   8        1.91        3.96      2.99 o 
   3  -6   8        1.44       -0.39      1.23 o 
   4  -6   8        4.19        4.28      2.15 o 
  -7  -5   8        0.66        2.84      2.52 o 
  -6  -5   8        5.29       -2.29      2.31 o 
  -5  -5   8       27.67       25.54      6.55 o 
  -4  -5   8        6.16        6.43      3.67 o 
  -3  -5   8       10.81        7.08      3.75 o 
  -2  -5   8        2.24        4.78      3.45 o 
  -1  -5   8       18.45       17.63      5.76 o 
   0  -5   8        0.78       -3.18      3.18 o 
   1  -5   8        0.12        0.92      2.12 o 
   2  -5   8        6.79        5.35      2.00 o 
   3  -5   8        0.03       -0.80      3.44 o 
   4  -5   8        0.21       -1.06      1.50 o 
   5  -5   8        0.24       -1.58      1.58 o 
  -8  -4   8        2.64       -3.49      3.49 o 
  -7  -4   8        0.11       -0.36      4.38 o 
  -6  -4   8       44.10       45.02      8.27 o 
  -5  -4   8       11.34        9.65      3.98 o 
  -4  -4   8        0.38        1.48      1.53 o 
  -3  -4   8       24.56       30.85      6.94 o 
  -2  -4   8        0.32        2.51      2.23 o 
  -1  -4   8       11.72       11.65      1.41 o 
   0  -4   8       28.91       29.71      2.76 o 
   1  -4   8       27.86       28.58      4.29 o 
   2  -4   8        3.72        3.99      1.52 o 
   3  -4   8       30.67       29.92      4.50 o 
   4  -4   8        9.71       76.81      9.16 o 
   5  -4   8        1.43        0.34      1.30 o 
   6  -4   8        6.65        3.35      2.46 o 
  -8  -3   8        0.51       12.81      5.43 o 
  -7  -3   8        0.34        3.77      3.41 o 
  -6  -3   8       12.82       16.34      3.73 o 
  -5  -3   8       25.97       19.15      5.18 o 
  -4  -3   8        1.06        3.87      2.45 o 
  -3  -3   8       13.42       12.95      4.24 o 
  -2  -3   8        1.33        2.79      3.71 o 
  -1  -3   8      221.67      255.35     19.61 o 
   0  -3   8        0.03        0.26      1.10 o 
   1  -3   8      111.24      118.45      7.12 o 
   2  -3   8        2.97        2.65      1.30 o 
   3  -3   8       65.09       63.41      6.25 o 
   4  -3   8        0.24       -1.52      1.52 o 
   5  -3   8        0.19        0.16      1.73 o 
   6  -3   8        0.02       -0.67      1.96 o 
   7  -3   8        1.66       -1.24      1.24 o 
  -8  -2   8        5.57        9.16      4.69 o 
  -7  -2   8       14.99       19.13      3.92 o 
  -6  -2   8       11.04        6.60      2.36 o 
  -5  -2   8        0.19        0.35      1.25 o 
  -4  -2   8       16.04        8.40      3.24 o 
  -3  -2   8        0.51        0.79      1.83 o 
  -2  -2   8       55.61       61.98      9.00 o 
  -1  -2   8        3.83        2.61      0.77 o 
   0  -2   8       39.13       38.55      7.09 o 
   1  -2   8      172.09      182.40     12.51 o 
   2  -2   8       89.11       92.11      6.65 o 
   3  -2   8      165.22      168.57      9.76 o 
   4  -2   8       48.64       47.66      5.53 o 
   5  -2   8        3.97        6.82      2.33 o 
   6  -2   8        0.01       -1.67      1.67 o 
   7  -2   8        0.70       -1.40      1.77 o 
   8  -2   8        7.10       14.15      5.52 o 
  -9  -1   8        3.49        6.94      3.82 o 
  -8  -1   8        0.03        3.44      3.47 o 
  -7  -1   8        0.04       -1.06      1.16 o 
  -6  -1   8        1.85        1.05      0.90 o 
  -5  -1   8        2.16        1.38      0.94 o 
  -4  -1   8       48.16       50.39      7.72 o 
  -3  -1   8       12.65       14.13      4.08 o 
  -2  -1   8       18.98        7.86      3.39 o 
  -1  -1   8        0.36        0.28      1.16 o 
   0  -1   8        5.36        3.51      2.63 o 
   1  -1   8        1.17        0.28      1.60 o 
   2  -1   8      178.27      193.60      7.17 o 
   3  -1   8      694.31      705.36     18.66 o 
   4  -1   8       22.22       24.04      3.73 o 
   5  -1   8       69.21       69.34      6.68 o 
   6  -1   8        0.62       -0.08      0.81 o 
   7  -1   8        0.23        2.85      1.58 o 
   8  -1   8        0.84        2.28      2.50 o 
  -9   0   8       34.82       37.12      9.43 o 
  -8   0   8        0.02        4.25      3.57 o 
  -7   0   8        8.59        6.85      2.14 o 
  -6   0   8        0.00        0.39      5.26 o 
  -5   0   8       27.81       31.80      4.79 o 
  -4   0   8      104.15      136.14     14.61 o 
  -3   0   8       27.94       26.83      5.49 o 
  -2   0   8       36.22       32.51      6.02 o 
  -1   0   8       22.12       28.82      5.68 o 
   0   0   8       23.38       39.92      2.64 o 
   1   0   8       26.59       23.85      2.27 o 
   2   0   8        3.54        7.58      1.69 o 
   3   0   8      143.40      137.17      6.55 o 
   4   0   8       34.83       40.32      3.79 o 
   5   0   8        0.01       -0.56      2.38 o 
   6   0   8        8.29        5.31      5.06 o 
   7   0   8        2.69       -0.01      3.31 o 
   8   0   8       12.84       16.33      3.48 o 
   9   0   8        0.15       -1.53      2.13 o 
  -9   1   8        4.48        0.02      1.52 o 
  -8   1   8        0.03       -2.74      2.74 o 
  -7   1   8        2.19        0.40      0.82 o 
  -6   1   8        6.13        3.60      1.69 o 
  -5   1   8      110.20      126.03      5.15 o 
  -4   1   8        0.97        1.17      1.05 o 
  -3   1   8       15.37       17.81      2.23 o 
  -2   1   8        8.17       12.25      3.68 o 
  -1   1   8       42.87       45.72      7.07 o 
   0   1   8        8.89        3.40      1.96 o 
   1   1   8       53.89       67.74      5.09 o 
   2   1   8        0.35        0.49      1.20 o 
   3   1   8       27.06       29.23      3.02 o 
   4   1   8      114.61      112.65      8.17 o 
   5   1   8       18.38       17.14      3.11 o 
   6   1   8        0.03       -1.30      1.30 o 
   7   1   8        0.03        2.65      1.52 o 
   8   1   8        3.60        1.15      1.10 o 
   9   1   8        8.99        8.18      3.23 o 
  -9   2   8       14.18       13.71      6.10 o 
  -8   2   8        6.54       11.66      2.90 o 
  -7   2   8        9.84        8.45      1.89 o 
  -6   2   8        3.63        2.96      1.53 o 
  -5   2   8      237.26      231.64      9.50 o 
  -4   2   8      234.12      256.12      9.54 o 
  -3   2   8      129.49      112.39      4.74 o 
  -2   2   8        1.52        1.37      0.67 o 
  -1   2   8        1.11        3.05      2.14 o 
   0   2   8      206.40      206.13     18.70 o 
   1   2   8       11.74        9.73      1.77 o 
   2   2   8        3.13        2.09      0.92 o 
   3   2   8       17.80       16.04      2.72 o 
   4   2   8       16.88       13.20      2.69 o 
   5   2   8        7.31        4.98      1.70 o 
   6   2   8        2.33        2.02      2.10 o 
   7   2   8        3.05        1.35      0.94 o 
   8   2   8        6.90        4.07      2.05 o 
   9   2   8        0.66        0.38      1.60 o 
  -8   3   8        0.59       -0.61      0.67 o 
  -7   3   8        0.45        1.04      1.12 o 
  -6   3   8        4.06        5.78      2.22 o 
  -5   3   8       60.19       60.65      4.88 o 
  -4   3   8       51.86       54.96      4.47 o 
  -3   3   8      143.12      151.73      9.55 o 
  -2   3   8        0.01        0.00      0.57 o 
  -1   3   8        7.06        9.77      1.64 o 
   0   3   8      354.00      378.61     12.43 o 
   1   3   8        0.02        0.97      0.97 o 
   2   3   8        4.13        5.96      1.55 o 
   3   3   8        0.01       -0.43      0.75 o 
   4   3   8       59.60       50.96      4.14 o 
   5   3   8       42.79       50.50      5.28 o 
   6   3   8        0.06        0.75      1.02 o 
   7   3   8        5.41        3.17      1.28 o 
   8   3   8        0.23        1.95      1.86 o 
   9   3   8       30.98       33.42      8.35 o 
  10   3   8        6.01        3.57      2.47 o 
  -8   4   8        4.32        3.23      1.56 o 
  -7   4   8        0.62       -2.04      2.04 o 
  -6   4   8        4.04        1.12      1.23 o 
  -5   4   8       68.37       69.97      7.03 o 
  -4   4   8       14.95        9.22      1.82 o 
  -3   4   8       47.48       45.87      5.22 o 
  -2   4   8      226.16      241.88     11.77 o 
  -1   4   8       38.56       32.51      3.06 o 
   0   4   8       83.35       86.00      5.96 o 
   1   4   8      122.26      117.93      5.83 o 
   2   4   8        0.07       -0.76      0.76 o 
   3   4   8        6.76        7.37      1.35 o 
   4   4   8        5.23        4.91      1.12 o 
   5   4   8        5.77        5.45      1.87 o 
   6   4   8       20.89       18.85      2.56 o 
   7   4   8        6.31        5.08      1.76 o 
   8   4   8        1.77        3.04      1.19 o 
   9   4   8       49.27       50.64      7.76 o 
  10   4   8        6.95        4.97      2.61 o 
  -8   5   8       17.47       20.63      4.55 o 
  -7   5   8       23.97       31.35      5.54 o 
  -6   5   8        2.47        1.51      1.05 o 
  -5   5   8        7.66        4.90      1.51 o 
  -4   5   8       22.55       15.51      4.50 o 
  -3   5   8        0.01        1.52      1.99 o 
  -2   5   8        4.73        3.62      2.58 o 
  -1   5   8        1.25       -0.84      0.89 o 
   0   5   8        7.68        8.69      1.59 o 
   1   5   8      116.49      139.68      6.45 o 
   2   5   8       17.07       17.81      2.35 o 
   3   5   8        0.24        0.74      0.80 o 
   4   5   8       95.72       86.46      6.66 o 
   5   5   8       11.21       12.57      2.64 o 
   6   5   8        8.67        8.61      1.65 o 
   7   5   8       21.94       21.36      3.68 o 
   8   5   8       16.43       16.54      3.29 o 
   9   5   8       76.25       80.53     11.32 o 
  10   5   8        0.00       -1.71      1.71 o 
  -7   6   8        1.63        0.48      5.06 o 
  -6   6   8       16.53       15.15      2.57 o 
  -5   6   8        2.81        3.46      1.38 o 
  -4   6   8        2.91        1.33      1.49 o 
  -3   6   8      156.74      130.08      8.56 o 
  -2   6   8        0.11        0.80      1.02 o 
  -1   6   8       22.37       25.28      3.61 o 
   0   6   8        0.43        2.77      1.52 o 
   1   6   8        3.61        1.45      0.65 o 
   2   6   8       61.18       62.95      5.00 o 
   3   6   8       18.51       19.25      2.58 o 
   4   6   8        6.48        9.52      1.71 o 
   5   6   8        0.29        0.35      0.45 o 
   6   6   8        0.60       -0.64      0.90 o 
   7   6   8       13.73       14.34      3.06 o 
   8   6   8       15.72       17.69      3.54 o 
   9   6   8       10.29        9.93      2.74 o 
  10   6   8        1.08       -3.20      3.20 o 
  -7   7   8        3.88        5.91      4.33 o 
  -6   7   8        1.90        9.20      3.06 o 
  -5   7   8       23.61       18.98      2.98 o 
  -4   7   8       60.64       47.06     13.71 o 
  -3   7   8       19.63       17.75      3.30 o 
  -2   7   8        6.50        7.85      2.21 o 
  -1   7   8        5.24        0.91      1.10 o 
   0   7   8       21.95       18.20      2.94 o 
   1   7   8       11.15        8.06      1.97 o 
   2   7   8      226.46      228.19      9.80 o 
   3   7   8       31.59       31.69      4.69 o 
   4   7   8       30.29       35.14      2.74 o 
   5   7   8       33.77       34.69      6.29 o 
   6   7   8        0.00       -0.21      1.43 o 
   7   7   8       26.38       29.44      4.57 o 
   8   7   8        0.01       -0.57      3.01 o 
   9   7   8        6.04        7.07      2.50 o 
  10   7   8        5.48       24.10      7.44 o 
  -6   8   8        0.62        1.52      2.22 o 
  -5   8   8        7.19        9.31      3.85 o 
  -4   8   8       28.08       30.61      4.42 o 
  -3   8   8       22.16       20.68      3.63 o 
  -2   8   8       10.00        8.29      2.34 o 
  -1   8   8        2.79        3.56      1.45 o 
   0   8   8      147.02      141.52      8.81 o 
   1   8   8     1201.78     1284.75     38.41 o 
   2   8   8       73.30       65.78      6.93 o 
   3   8   8        2.23        4.55      2.78 o 
   4   8   8       14.92       43.35      7.47 o 
   5   8   8        0.46       -1.43      1.78 o 
   6   8   8       11.55       11.74      4.02 o 
   7   8   8        1.13       -0.66      1.63 o 
   8   8   8        0.85        1.68      1.73 o 
   9   8   8        0.01       -1.05      1.45 o 
  -6   9   8        3.48       10.33      4.73 o 
  -5   9   8        0.25       -0.29      1.03 o 
  -4   9   8        2.39        3.70      1.94 o 
  -3   9   8       36.57       44.77      7.24 o 
  -2   9   8        0.60        1.19      1.22 o 
  -1   9   8       15.27       20.39      4.94 o 
   0   9   8       58.53       72.12      9.60 o 
   1   9   8        9.06        8.44      2.19 o 
   2   9   8       61.99       60.43      8.79 o 
   3   9   8        7.91        4.11      2.46 o 
   4   9   8        1.91        2.74      1.72 o 
   5   9   8       96.89      104.09     11.66 o 
   6   9   8       79.31       72.43      9.71 o 
   7   9   8        0.05        0.32      1.38 o 
   8   9   8        1.31        0.57      1.46 o 
   9   9   8        0.12        3.91      2.38 o 
  -5  10   8        0.00       -2.24      2.74 o 
  -4  10   8        3.52        3.03      1.94 o 
  -3  10   8        2.19        2.69      2.19 o 
  -2  10   8        9.92       10.86      3.67 o 
  -1  10   8        0.00        0.40      1.06 o 
   0  10   8       22.01       27.27      6.05 o 
   1  10   8        1.62        1.90      1.41 o 
   2  10   8      179.86      182.92     19.73 o 
   3  10   8       13.85       18.40      5.11 o 
   4  10   8        2.42        5.36      2.98 o 
   5  10   8        0.76       -1.00      1.61 o 
   6  10   8       17.10       22.71      5.62 o 
   7  10   8        5.08        3.76      2.66 o 
   8  10   8        2.94        2.24      1.85 o 
   9  10   8        0.83        1.99      1.94 o 
  -4  11   8        1.63        0.72      1.29 o 
  -3  11   8        7.72        9.75      4.06 o 
  -2  11   8        0.28       -0.60      1.38 o 
  -1  11   8       14.20       14.26      4.60 o 
   0  11   8        3.00        0.71      1.34 o 
   1  11   8        0.90        4.61      2.85 o 
   2  11   8        0.01        0.48      1.24 o 
   3  11   8        8.36        6.98      3.26 o 
   4  11   8        6.67        6.51      2.79 o 
   5  11   8       23.76       29.30      6.74 o 
   6  11   8        7.32        2.97      2.47 o 
   7  11   8        2.85       -2.64      2.64 o 
   8  11   8        0.15       -1.27      1.76 o 
  -3  12   8        4.43        4.93      2.96 o 
  -2  12   8        7.22       13.70      4.75 o 
  -1  12   8       25.64       24.73      6.35 o 
   0  12   8        5.14        7.64      3.57 o 
   1  12   8        1.67       -1.11      2.07 o 
   2  12   8        1.85       -1.07      1.83 o 
   3  12   8        1.79        2.57      2.39 o 
   4  12   8        1.03        5.18      3.00 o 
   5  12   8        8.85        3.74      3.18 o 
   6  12   8        1.53        2.79      2.38 o 
   7  12   8        5.79        9.96      4.29 o 
   8  12   8        0.38        2.53      1.87 o 
  -1  13   8        4.00       -0.63      1.64 o 
   0  13   8        3.38        2.09      2.23 o 
   1  13   8        3.91        6.64      3.32 o 
   2  13   8        0.33        2.35      1.55 o 
   3  13   8        6.90        4.85      3.51 o 
   4  13   8        9.00        5.70      3.23 o 
   5  13   8        0.00        0.64      1.74 o 
   6  13   8        0.00       -3.40      3.40 o 
   7  13   8        1.92        3.16      2.77 o 
   1  14   8       23.39       23.48      6.88 o 
   2  14   8       27.98       38.39      8.77 o 
   3  14   8       14.78       27.72      7.77 o 
   4  14   8        3.85        4.85      3.95 o 
  -3  -7   9        0.98        1.05      2.27 o 
  -2  -7   9        1.12        2.56      2.43 o 
  -1  -7   9       10.33       11.78      5.24 o 
   0  -7   9        0.27       -1.67      2.58 o 
  -5  -6   9        9.06       19.23      6.27 o 
  -4  -6   9        9.22       13.22      5.28 o 
  -3  -6   9        0.73        3.04      1.72 o 
  -2  -6   9        2.51        8.56      4.68 o 
  -1  -6   9        7.82       21.23      6.77 o 
   0  -6   9        2.27        5.84      3.64 o 
   1  -6   9        0.69       -3.64      3.64 o 
   2  -6   9        2.14       -0.85      2.37 o 
   3  -6   9        0.51        1.83      2.33 o 
  -6  -5   9        2.15        2.27      2.34 o 
  -5  -5   9        1.82       -0.08      1.92 o 
  -4  -5   9        6.00        3.45      3.20 o 
  -3  -5   9        1.11       -0.92      1.72 o 
  -2  -5   9        4.96        4.18      2.12 o 
  -1  -5   9        0.32        1.02      2.33 o 
   0  -5   9       18.89       26.62      7.38 o 
   1  -5   9        3.88        1.16      2.06 o 
   2  -5   9        0.75       -2.21      2.32 o 
   3  -5   9       20.43       26.97      7.72 o 
   4  -5   9        0.07       -3.94      3.94 o 
  -7  -4   9        0.06       -1.92      1.92 o 
  -6  -4   9        0.47        3.21      3.25 o 
  -5  -4   9       16.38       12.69      4.75 o 
  -4  -4   9       16.84       17.76      5.55 o 
  -3  -4   9        1.67        1.12      2.71 o 
  -2  -4   9        0.15       -1.44      2.24 o 
  -1  -4   9       33.11       45.69      9.07 o 
   0  -4   9       17.09       15.26      5.32 o 
   1  -4   9        0.00        2.04      2.52 o 
   2  -4   9        7.64        6.40      1.95 o 
   3  -4   9        9.76       11.23      2.68 o 
   4  -4   9        1.12        1.90      1.12 o 
   5  -4   9        0.01       -1.95      1.95 o 
  -7  -3   9        0.54       -1.75      1.75 o 
  -6  -3   9        7.79       11.90      6.94 o 
  -5  -3   9        0.01       -0.96      1.95 o 
  -4  -3   9        1.00        1.15      2.02 o 
  -3  -3   9       13.79       11.10      4.47 o 
  -2  -3   9       19.84       14.27      5.03 o 
  -1  -3   9        2.09        1.61      2.84 o 
   0  -3   9        0.82        2.32      2.24 o 
   1  -3   9        0.81        1.03      0.93 o 
   2  -3   9        6.65        6.32      1.92 o 
   3  -3   9        1.82       13.16      7.70 o 
   4  -3   9      133.63      138.96     10.08 o 
   5  -3   9        8.11        9.22      2.98 o 
   6  -3   9        0.12        7.71      2.88 o 
  -8  -2   9        0.87        2.70      2.86 o 
  -7  -2   9        0.03        0.76      7.23 o 
  -6  -2   9       12.99       17.09      3.91 o 
  -5  -2   9        7.53        5.40      2.75 o 
  -4  -2   9        2.49        3.46      2.57 o 
  -3  -2   9        0.44       -1.47      2.30 o 
  -2  -2   9       53.75       58.43      9.36 o 
  -1  -2   9       40.22       43.58      8.10 o 
   0  -2   9        1.93        4.09      1.25 o 
   1  -2   9        2.89        0.42      1.63 o 
   2  -2   9        0.33        0.34      1.57 o 
   3  -2   9       40.11       35.19      4.58 o 
   4  -2   9        0.17        2.72      3.86 o 
   5  -2   9       32.92       24.06      4.26 o 
   6  -2   9        2.22        0.71      1.50 o 
   7  -2   9        0.00        0.36      0.90 o 
  -8  -1   9       17.33       30.34      8.44 o 
  -7  -1   9        1.04        1.08      1.11 o 
  -6  -1   9        8.68        8.11      2.68 o 
  -5  -1   9       28.32       32.65      5.07 o 
  -4  -1   9        0.03       -0.86      2.44 o 
  -3  -1   9        9.81        8.69      3.71 o 
  -2  -1   9       16.21       19.01      5.13 o 
  -1  -1   9       19.30       18.56      5.23 o 
   0  -1   9        3.06        5.51      1.39 o 
   1  -1   9       68.44       80.87     10.72 o 
   2  -1   9        0.17        1.88      1.47 o 
   3  -1   9       13.96       11.82      2.01 o 
   4  -1   9        9.94        9.04      2.78 o 
   5  -1   9        3.11        2.99      1.43 o 
   6  -1   9        0.11        0.19      1.04 o 
   7  -1   9        1.02       -1.55      1.55 o 
   8  -1   9       14.83       11.41      5.20 o 
  -8   0   9        3.65        2.78      3.02 o 
  -7   0   9        0.59        2.93      1.38 o 
  -6   0   9        0.28        0.50      2.14 o 
  -5   0   9        6.64        6.68      2.40 o 
  -4   0   9      219.74      246.74     13.62 o 
  -3   0   9       93.00      111.57     12.24 o 
  -2   0   9       42.30       43.00      7.56 o 
  -1   0   9        6.93       12.58      4.19 o 
   0   0   9       31.62       40.01     10.63 o 
   1   0   9       46.87       52.15      3.46 o 
   2   0   9       95.57      103.17      5.57 o 
   3   0   9       83.83      197.52     13.80 o 
   4   0   9       12.01       12.68      2.91 o 
   5   0   9        7.88        7.98      2.34 o 
   6   0   9        5.13        5.88      2.72 o 
   7   0   9        2.30        3.07      1.57 o 
   8   0   9        1.20        5.74      3.55 o 
  -8   1   9        8.75        3.90      3.58 o 
  -7   1   9        0.71        3.49      2.14 o 
  -6   1   9        0.93        0.52      1.40 o 
  -5   1   9       83.65       72.93      5.10 o 
  -4   1   9      650.89      717.53     17.92 o 
  -3   1   9       52.39       54.32      4.01 o 
  -2   1   9       43.50       39.57      3.13 o 
  -1   1   9        2.97        0.24      1.24 o 
   0   1   9        0.58       -0.16      1.64 o 
   1   1   9       72.33       72.87      5.56 o 
   2   1   9       12.82        9.23      2.14 o 
   3   1   9        3.45        3.50      1.07 o 
   4   1   9        5.30        4.99      1.78 o 
   5   1   9       29.57       30.37      4.44 o 
   6   1   9        2.43       -0.99      1.88 o 
   7   1   9       11.34       10.20      2.77 o 
   8   1   9        1.62        1.65      1.43 o 
   9   1   9        3.83        2.91      2.91 o 
  -8   2   9       20.19       34.78      8.74 o 
  -7   2   9        8.95       10.73      2.22 o 
  -6   2   9        9.81       10.84      2.18 o 
  -5   2   9        7.13        6.96      1.30 o 
  -4   2   9      236.37      227.45      5.37 o 
  -3   2   9      123.69      121.74      4.53 o 
  -2   2   9        7.89        6.12      1.93 o 
  -1   2   9        8.70        7.73      1.24 o 
   0   2   9       84.36       95.99     11.20 o 
   1   2   9       94.15       95.39      5.79 o 
   2   2   9       38.46       36.95      4.21 o 
   3   2   9       12.02       17.42      3.11 o 
   4   2   9        1.58        1.31      0.86 o 
   5   2   9        0.81        1.05      0.97 o 
   6   2   9       19.47       17.12      3.46 o 
   7   2   9        7.33        9.46      2.71 o 
   8   2   9        7.85        6.93      2.44 o 
   9   2   9        7.09        0.62      2.04 o 
  -8   3   9        2.98        4.15      2.05 o 
  -7   3   9        4.82        8.51      2.84 o 
  -6   3   9        2.77        3.23      0.78 o 
  -5   3   9        0.21        0.11      0.91 o 
  -4   3   9       47.16       51.84      4.50 o 
  -3   3   9        5.91        1.98      0.93 o 
  -2   3   9        2.84        1.28      1.16 o 
  -1   3   9        0.52       -0.24      0.58 o 
   0   3   9      257.31      275.04     25.97 o 
   1   3   9       21.83       17.28      5.29 o 
   2   3   9        9.51       14.85      4.32 o 
   3   3   9        0.41        1.17      0.79 o 
   4   3   9        6.67        9.02      2.31 o 
   5   3   9      102.77      112.55      8.33 o 
   6   3   9        0.24        5.43      1.83 o 
   7   3   9        1.69        2.12      1.39 o 
   8   3   9       21.40       19.08      3.59 o 
   9   3   9        3.26        3.09      3.55 o 
  -8   4   9        8.72        2.07      4.06 o 
  -7   4   9        0.61       -0.32      1.17 o 
  -6   4   9        0.06       -1.00      1.28 o 
  -5   4   9       10.12        6.42      3.46 o 
  -4   4   9        0.05        0.58      1.54 o 
  -3   4   9       70.22       76.67      7.09 o 
  -2   4   9        1.34        1.48      0.89 o 
  -1   4   9        0.94        0.74      0.72 o 
   0   4   9       16.05       17.05      2.35 o 
   1   4   9        4.70        7.67      2.70 o 
   2   4   9       26.57       25.11      3.37 o 
   3   4   9        0.26       -0.71      0.71 o 
   4   4   9       97.80      102.11      7.61 o 
   5   4   9      132.70      148.75      9.49 o 
   6   4   9        0.54        1.85      1.84 o 
   7   4   9        1.80        2.76      1.13 o 
   8   4   9        8.79       11.15      2.58 o 
   9   4   9        0.63        2.79      2.82 o 
  -7   5   9       20.87       27.81      5.15 o 
  -6   5   9       10.67       13.08      2.45 o 
  -5   5   9       10.62       12.83      2.34 o 
  -4   5   9        1.42       -1.39      1.83 o 
  -3   5   9      125.86      118.22     17.64 o 
  -2   5   9        2.62        4.37      3.16 o 
  -1   5   9       59.58       67.26      4.78 o 
   0   5   9       17.52       19.39      2.77 o 
   1   5   9       10.10       10.49      1.86 o 
   2   5   9        0.90        2.10      2.33 o 
   3   5   9       11.98       12.15      1.94 o 
   4   5   9        0.03       -2.38      3.44 o 
   5   5   9        9.49        7.92      2.09 o 
   6   5   9       27.24       33.99      4.59 o 
   7   5   9        0.06        0.17      2.14 o 
   8   5   9       36.86       36.95      5.33 o 
   9   5   9       78.61       92.26      8.30 o 
  -7   6   9        1.09        2.99      1.91 o 
  -6   6   9        0.00        0.65      0.92 o 
  -5   6   9        0.99        0.55      1.47 o 
  -4   6   9        6.14        5.68      1.97 o 
  -3   6   9       16.97       14.83      3.06 o 
  -2   6   9      118.74      108.10     12.06 o 
  -1   6   9       13.43       11.33      3.57 o 
   0   6   9       59.19       56.60      4.46 o 
   1   6   9       22.72       21.39      3.39 o 
   2   6   9       53.50       43.29      4.52 o 
   3   6   9       86.05      115.37      9.33 o 
   4   6   9        0.06       -0.82      0.82 o 
   5   6   9        1.32        0.46      2.04 o 
   6   6   9        0.00        1.19      1.29 o 
   7   6   9        0.00       -1.30      1.30 o 
   8   6   9        3.91        1.70      1.37 o 
   9   6   9       30.02       34.23      5.11 o 
  10   6   9        5.09        9.84      5.54 o 
  -7   7   9        0.79        2.08      1.87 o 
  -6   7   9        0.72       -1.90      1.90 o 
  -5   7   9        6.07        7.31      1.84 o 
  -4   7   9       22.54       23.10      3.95 o 
  -3   7   9      105.07       87.35      7.52 o 
  -2   7   9        3.60        3.64      1.40 o 
  -1   7   9        7.89        4.81      1.76 o 
   0   7   9       14.91       13.20      2.65 o 
   1   7   9        8.35        3.70      1.32 o 
   2   7   9       24.93       18.34      3.81 o 
   3   7   9        1.02       -0.28      0.67 o 
   4   7   9       15.77       15.57      2.88 o 
   5   7   9       13.45       13.73      4.46 o 
   6   7   9       17.40       16.20      4.65 o 
   7   7   9       20.86       22.78      5.41 o 
   8   7   9        0.11       -0.11      0.88 o 
   9   7   9        7.81        8.59      2.87 o 
  -6   8   9        4.95       -1.86      1.86 o 
  -5   8   9        4.10        5.16      1.79 o 
  -4   8   9        7.27        8.37      2.40 o 
  -3   8   9        1.50        1.33      1.30 o 
  -2   8   9        1.99       -0.89      5.12 o 
  -1   8   9        1.56        1.14      1.16 o 
   0   8   9        1.58        0.94      1.19 o 
   1   8   9      194.81      195.83     10.34 o 
   2   8   9      745.10      804.62     20.94 o 
   3   8   9        4.08        3.51      1.18 o 
   4   8   9        5.07        2.18      1.90 o 
   5   8   9        1.13       -2.22      2.22 o 
   6   8   9       12.47       12.83      3.99 o 
   7   8   9        0.26        1.05      1.53 o 
   8   8   9        0.09        4.39      2.65 o 
   9   8   9        0.78        1.71      1.52 o 
  -5   9   9        0.39       -0.98      1.08 o 
  -4   9   9        2.04        1.19      1.04 o 
  -3   9   9       16.60       21.62      3.93 o 
  -2   9   9       20.23       15.79      3.31 o 
  -1   9   9        1.96        0.83      0.94 o 
   0   9   9       11.23       15.76      3.17 o 
   1   9   9      142.88      151.53     15.17 o 
   2   9   9        1.26       -3.57      3.57 o 
   3   9   9        3.82        5.97      3.35 o 
   4   9   9        0.63        0.44      1.12 o 
   5   9   9       13.84       18.84      5.22 o 
   6   9   9        3.43        7.61      3.55 o 
   7   9   9        2.10       -1.06      1.65 o 
   8   9   9        0.07        1.98      2.10 o 
   9   9   9        3.40        2.31      1.68 o 
  -5  10   9        0.85        4.73      3.51 o 
  -4  10   9        2.91        2.63      2.05 o 
  -3  10   9        2.61       -1.59      1.79 o 
  -2  10   9        0.00       -0.78      1.45 o 
  -1  10   9        2.73        1.37      1.82 o 
   0  10   9       10.31       14.74      4.35 o 
   1  10   9        4.47        2.59      2.08 o 
   2  10   9        0.56        0.71      1.38 o 
   3  10   9        1.12       -0.06      1.90 o 
   4  10   9        0.04       -0.53      2.02 o 
   5  10   9        9.66        5.19      2.82 o 
   6  10   9       55.24       51.98      8.85 o 
   7  10   9        4.90        6.69      3.25 o 
   8  10   9        1.62        0.62      1.46 o 
   9  10   9        0.57        0.29      1.13 o 
  -4  11   9        2.63        5.16      2.77 o 
  -3  11   9        0.06       -2.18      2.18 o 
  -2  11   9        1.59        0.22      1.51 o 
  -1  11   9       12.44       10.71      4.39 o 
   0  11   9        0.07        0.33      1.17 o 
   1  11   9       45.14       61.38      9.66 o 
   2  11   9        0.98        1.66      1.94 o 
   3  11   9        4.14        7.45      3.82 o 
   4  11   9        1.94        1.12      2.05 o 
   5  11   9       13.92       15.57      5.17 o 
   6  11   9        0.50       -1.27      1.81 o 
   7  11   9        5.82        6.06      3.47 o 
   8  11   9        0.38       -2.30      2.30 o 
  -3  12   9        0.04       -1.66      1.82 o 
  -2  12   9        1.31        6.69      3.40 o 
  -1  12   9        5.60        9.47      3.94 o 
   0  12   9       10.39        7.66      3.53 o 
   1  12   9        0.20       -1.35      1.93 o 
   2  12   9        6.76       13.03      4.71 o 
   3  12   9        0.05        0.33      1.38 o 
   4  12   9        2.68        5.77      3.77 o 
   5  12   9        9.40       11.23      4.69 o 
   6  12   9        1.07        0.37      2.81 o 
   7  12   9       10.02        3.48      2.77 o 
  -1  13   9        0.16       -2.34      2.43 o 
   0  13   9        0.42        0.35      1.11 o 
   1  13   9        0.87        0.49      2.11 o 
   2  13   9        2.43        1.45      2.74 o 
   3  13   9        9.09       11.21      4.69 o 
   4  13   9        3.81        6.47      3.93 o 
   5  13   9        1.11       -1.58      2.11 o 
   6  13   9        0.05        4.41      3.13 o 
   2  14   9        0.00        1.83      2.32 o 
   3  14   9        1.81        3.94      3.27 o 
   4  14   9        0.01       -3.92      3.92 o 
  -2  -6  10        9.31       11.05      5.00 o 
  -1  -6  10        0.28        1.21      1.98 o 
   0  -6  10        0.66        0.85      2.03 o 
  -4  -5  10       22.59       33.67      8.32 o 
  -3  -5  10        3.34       10.48      5.22 o 
  -2  -5  10       10.20       11.69      5.41 o 
  -1  -5  10        0.35       -0.32      2.84 o 
   0  -5  10        1.81       -0.39      1.61 o 
   1  -5  10        0.04       -0.62      1.57 o 
   2  -5  10        3.63        2.51      2.69 o 
   3  -5  10        0.00       -3.27      3.27 o 
  -5  -4  10        3.37        3.44      2.67 o 
  -4  -4  10        3.83        8.30      3.58 o 
  -3  -4  10        0.42       -1.30      1.84 o 
  -2  -4  10        4.83        3.98      3.01 o 
  -1  -4  10        0.41        1.14      2.65 o 
   0  -4  10       23.12       32.10      7.78 o 
   1  -4  10        6.76        6.93      3.90 o 
   2  -4  10        0.04        1.72      2.21 o 
   3  -4  10        3.92        1.86      2.46 o 
   4  -4  10        5.33        5.54      3.78 o 
  -6  -3  10        1.23        1.98      1.65 o 
  -5  -3  10        0.63       -1.72      2.09 o 
  -4  -3  10        1.31        0.97      1.82 o 
  -3  -3  10        3.98        4.78      2.18 o 
  -2  -3  10        0.02       -2.52      2.52 o 
  -1  -3  10       35.99       49.12      9.66 o 
   0  -3  10        7.43       12.20      4.67 o 
   1  -3  10       24.14       24.43      6.97 o 
   2  -3  10        4.53       -0.54      1.48 o 
   3  -3  10        2.43        8.44      4.10 o 
   4  -3  10       20.46       17.78      6.91 o 
   5  -3  10        5.81        1.27      1.48 o 
  -7  -2  10        2.26        0.00      1.94 o 
  -6  -2  10        2.42        3.16      1.95 o 
  -5  -2  10        1.03        0.67      1.51 o 
  -4  -2  10       16.67       16.32      5.52 o 
  -3  -2  10        0.98        0.19      2.70 o 
  -2  -2  10        1.28       -3.86      3.86 o 
  -1  -2  10        2.67       -0.82      2.40 o 
   0  -2  10        4.39        6.00      3.08 o 
   1  -2  10        8.28        4.68      2.66 o 
   2  -2  10        0.92       -1.45      2.12 o 
   3  -2  10       15.72        9.68      2.57 o 
   4  -2  10      131.20      146.74     10.20 o 
   5  -2  10       22.57       23.47      4.36 o 
   6  -2  10       16.60       12.31      3.38 o 
  -7  -1  10        0.07        2.24      2.76 o 
  -6  -1  10        0.07        2.64      2.14 o 
  -5  -1  10        6.74        0.88      2.20 o 
  -4  -1  10        0.00       -2.59      2.59 o 
  -3  -1  10       46.10       44.97      8.44 o 
  -2  -1  10        3.47        0.63      1.33 o 
  -1  -1  10       36.52       42.78      8.27 o 
   0  -1  10        7.11        3.68      1.64 o 
   1  -1  10        2.01        2.54      2.70 o 
   2  -1  10        7.46        9.15      2.31 o 
   3  -1  10        3.35        1.82      1.68 o 
   4  -1  10        0.67       -1.16      2.59 o 
   5  -1  10       42.60       39.61      5.44 o 
   6  -1  10        0.97        1.19      3.88 o 
   7  -1  10        0.30        3.21      3.92 o 
  -7   0  10        4.25        7.44      2.46 o 
  -6   0  10        1.12        4.60      1.95 o 
  -5   0  10        0.20        0.87      3.61 o 
  -4   0  10       17.67       22.43      4.40 o 
  -3   0  10       25.98       28.10      6.63 o 
  -2   0  10       35.09       33.58      7.12 o 
  -1   0  10        3.98        3.70      2.42 o 
   0   0  10       39.33       39.52     10.60 o 
   1   0  10        5.52        5.05      1.51 o 
   2   0  10       20.61       19.87      2.47 o 
   3   0  10       20.65       15.71      2.84 o 
   4   0  10        1.50        1.86      1.55 o 
   5   0  10        2.93        0.50      1.83 o 
   6   0  10        0.84       -0.45      1.70 o 
   7   0  10        0.74        2.82      1.63 o 
  -7   1  10        2.58        0.25      1.56 o 
  -6   1  10        2.90        0.27      1.10 o 
  -5   1  10        0.00       -1.53      1.53 o 
  -4   1  10      314.01      342.37     16.85 o 
  -3   1  10       95.48       92.65     11.41 o 
  -2   1  10       21.64       22.92      2.01 o 
  -1   1  10        0.26       -1.88      2.50 o 
   0   1  10        0.07        1.99      1.59 o 
   1   1  10       49.15       43.15      4.25 o 
   2   1  10       12.45       12.49      1.96 o 
   3   1  10       56.83       69.10      5.05 o 
   4   1  10       14.22       10.96      2.57 o 
   5   1  10       17.53       13.66      3.83 o 
   6   1  10        8.18        8.61      2.72 o 
   7   1  10        0.74        1.71      1.19 o 
   8   1  10        0.53        0.56      1.28 o 
  -7   2  10        0.05       -0.75      2.07 o 
  -6   2  10        1.16        2.31      1.61 o 
  -5   2  10        0.28       -0.23      0.89 o 
  -4   2  10      123.31      124.21      6.76 o 
  -3   2  10        3.20        0.70      1.93 o 
  -2   2  10        0.73        0.79      2.39 o 
  -1   2  10       13.74       15.54      4.66 o 
   0   2  10        2.35        1.38      1.53 o 
   1   2  10      114.29      128.72     13.31 o 
   2   2  10        7.86        9.31      2.28 o 
   3   2  10       22.69       26.82      4.10 o 
   4   2  10       95.19      109.46      8.43 o 
   5   2  10        3.15        2.74      1.50 o 
   6   2  10       14.04       10.68      2.80 o 
   7   2  10        1.39        1.10      1.52 o 
   8   2  10        0.74        2.03      1.36 o 
  -7   3  10        2.47        4.09      3.53 o 
  -6   3  10        1.08        2.44      1.26 o 
  -5   3  10        1.93        0.62      0.87 o 
  -4   3  10      101.95      119.05      7.07 o 
  -3   3  10        5.07        7.54      1.68 o 
  -2   3  10       58.57       61.96      4.27 o 
  -1   3  10        0.03       -0.53      0.59 o 
   0   3  10        1.81        2.60      0.97 o 
   1   3  10       74.57       72.34      5.44 o 
   2   3  10        5.63        2.88      1.14 o 
   3   3  10        1.98        1.21      0.83 o 
   4   3  10       30.83       36.00      4.81 o 
   5   3  10       45.64       50.20      5.85 o 
   6   3  10       13.98       19.53      3.73 o 
   7   3  10        0.00       -0.59      1.01 o 
   8   3  10        4.78        6.02      2.28 o 
   9   3  10        1.02       -2.62      2.69 o 
  -7   4  10        1.37        7.13      2.77 o 
  -6   4  10       16.37       23.95      4.51 o 
  -5   4  10        0.13        0.01      0.97 o 
  -4   4  10       20.68       19.28      2.85 o 
  -3   4  10       42.78       43.49      3.87 o 
  -2   4  10       48.33       38.51      3.66 o 
  -1   4  10        0.86        1.78      1.39 o 
   0   4  10        0.79       -0.80      0.80 o 
   1   4  10        8.54        7.24      2.31 o 
   2   4  10       16.12        8.94      2.15 o 
   3   4  10        6.04        2.93      1.10 o 
   4   4  10       12.50        8.90      2.37 o 
   5   4  10      123.17      132.86     13.83 o 
   6   4  10        8.01       10.21      2.57 o 
   7   4  10        0.02       -1.52      2.25 o 
   8   4  10        0.81        1.32      1.32 o 
   9   4  10        5.15        4.20      3.29 o 
  -7   5  10        5.59       11.51      3.56 o 
  -6   5  10        0.14        1.67      0.92 o 
  -5   5  10        7.84        7.78      2.70 o 
  -4   5  10       11.29       13.31      4.95 o 
  -3   5  10        4.84        6.05      2.18 o 
  -2   5  10        0.01        0.13      0.59 o 
  -1   5  10       29.20       24.87      3.04 o 
   0   5  10        1.53        1.89      0.75 o 
   1   5  10       26.72       25.50      3.03 o 
   2   5  10       15.71       17.28      2.45 o 
   3   5  10        2.08        0.90      1.64 o 
   4   5  10        1.32        0.62      1.38 o 
   5   5  10        2.21       -0.34      1.08 o 
   6   5  10        0.79        0.06      0.96 o 
   7   5  10        0.23        0.22      0.93 o 
   8   5  10        0.02       -1.07      1.07 o 
   9   5  10        6.17        7.66      2.56 o 
  -7   6  10       19.25       31.54      5.84 o 
  -6   6  10        0.80       -0.26      2.21 o 
  -5   6  10        0.80        0.51      1.07 o 
  -4   6  10        0.13        2.75      1.88 o 
  -3   6  10       24.88       15.99      5.26 o 
  -2   6  10       35.28       42.59      5.45 o 
  -1   6  10       45.50       45.54      5.53 o 
   0   6  10        4.28        3.50      1.23 o 
   1   6  10        0.05        0.21      1.03 o 
   2   6  10       50.78       43.62      4.90 o 
   3   6  10       21.69       22.59      3.36 o 
   4   6  10        3.70        3.64      1.36 o 
   5   6  10        2.93        0.32      2.22 o 
   6   6  10        3.78        4.16      1.83 o 
   7   6  10        2.94        3.01      2.02 o 
   8   6  10        0.00       -0.23      2.26 o 
   9   6  10       14.89       11.10      3.53 o 
  -6   7  10        0.85       -0.50      3.73 o 
  -5   7  10        4.25        3.98      1.46 o 
  -4   7  10        0.08        0.09      1.19 o 
  -3   7  10        3.72        1.94      1.65 o 
  -2   7  10       35.51       28.97      4.44 o 
  -1   7  10       18.67       21.85      3.73 o 
   0   7  10       10.76       10.00      3.24 o 
   1   7  10       14.84        9.77      3.34 o 
   2   7  10      576.63      634.38     19.29 o 
   3   7  10       39.95       39.72      4.35 o 
   4   7  10        2.42        1.31      0.74 o 
   5   7  10       24.07       22.88      2.60 o 
   6   7  10        0.28       -0.37      1.65 o 
   7   7  10       20.05       17.39      5.04 o 
   8   7  10        0.24        2.18      1.91 o 
   9   7  10        0.40       -1.57      1.57 o 
  -6   8  10        0.38        1.19      1.65 o 
  -5   8  10        0.06        2.66      2.44 o 
  -4   8  10        3.00        0.34      3.59 o 
  -3   8  10       15.34       12.48      3.13 o 
  -2   8  10        6.27        5.27      1.93 o 
  -1   8  10        2.94        2.34      1.81 o 
   0   8  10        1.66        1.37      2.38 o 
   1   8  10       15.04       15.76      4.14 o 
   2   8  10       17.27       19.48      6.03 o 
   3   8  10       71.56       78.23      6.00 o 
   4   8  10        0.52       -0.08      0.89 o 
   5   8  10       21.98       18.17      5.20 o 
   6   8  10        5.51        3.04      2.01 o 
   7   8  10       37.94       38.27      7.72 o 
   8   8  10        0.91        3.19      2.68 o 
   9   8  10        0.34       -1.10      1.69 o 
  -5   9  10        0.10       -0.50      3.24 o 
  -4   9  10        5.26        4.94      2.11 o 
  -3   9  10       25.57       29.31      4.73 o 
  -2   9  10        2.80        1.51      1.22 o 
  -1   9  10       16.42       15.60      3.17 o 
   0   9  10       10.61        8.05      2.36 o 
   1   9  10       27.60       18.48      3.36 o 
   2   9  10       38.40       39.04      4.59 o 
   3   9  10       74.36       77.49     10.65 o 
   4   9  10        4.11        2.00      1.92 o 
   5   9  10        2.88        4.07      2.66 o 
   6   9  10       11.75       10.34      3.98 o 
   7   9  10        7.29        5.62      3.64 o 
   8   9  10        0.16       -0.70      2.04 o 
   9   9  10        6.80        8.66      3.92 o 
  -4  10  10        8.34       13.39      4.42 o 
  -3  10  10        0.04       -1.13      1.49 o 
  -2  10  10        0.33        2.64      1.89 o 
  -1  10  10        0.02        1.65      1.46 o 
   0  10  10        9.32       19.85      5.64 o 
   1  10  10        4.14        4.52      2.62 o 
   2  10  10        5.77       -0.40      1.56 o 
   3  10  10        0.57       -2.26      2.26 o 
   4  10  10        2.21       -0.09      1.77 o 
   5  10  10        0.15       -1.18      1.69 o 
   6  10  10        0.00        0.90      1.76 o 
   7  10  10        4.76        6.03      3.58 o 
   8  10  10        0.76        3.95      3.18 o 
  -3  11  10       14.47       21.93      5.89 o 
  -2  11  10       16.50       18.08      5.46 o 
  -1  11  10        0.58        3.21      1.88 o 
   0  11  10        0.39       -1.70      1.92 o 
   1  11  10        0.55       -1.92      2.02 o 
   2  11  10        2.66        7.27      3.61 o 
   3  11  10        3.29        4.14      2.86 o 
   4  11  10        0.12       -3.69      3.69 o 
   5  11  10        7.15        6.43      3.65 o 
   6  11  10        0.52        3.55      2.71 o 
   7  11  10        4.98        3.71      2.44 o 
   8  11  10        0.00       -3.36      3.36 o 
  -2  12  10        2.20        0.99      1.63 o 
  -1  12  10       28.28       34.43      7.73 o 
   0  12  10        0.86        0.05      1.07 o 
   1  12  10        0.81       -1.25      1.82 o 
   2  12  10        2.55        2.50      2.29 o 
   3  12  10        8.20        6.31      3.34 o 
   4  12  10        2.56        9.23      4.15 o 
   5  12  10        0.55        1.49      1.82 o 
   6  12  10        1.70       -2.07      2.28 o 
   7  12  10        2.45        1.04      1.86 o 
   0  13  10        0.64        1.36      1.85 o 
   1  13  10        0.40       -1.41      1.97 o 
   2  13  10        7.48        9.26      4.58 o 
   3  13  10       37.58       49.96      9.96 o 
   4  13  10       27.80       45.68      9.51 o 
   5  13  10        0.01        2.26      2.42 o 
  -1  -5  11        0.03       -1.96      1.96 o 
  -4  -4  11        0.09        2.80      1.86 o 
  -3  -4  11        0.71       -0.29      3.01 o 
  -2  -4  11        0.27       -1.61      2.46 o 
  -1  -4  11        6.51        8.33      4.46 o 
   0  -4  11        5.73        3.39      3.38 o 
   1  -4  11        3.66       -1.57      2.25 o 
   2  -4  11        0.00       -2.73      2.76 o 
  -5  -3  11        2.12        2.26      1.76 o 
  -4  -3  11        6.51        4.59      3.30 o 
  -3  -3  11        0.27       -0.73      2.40 o 
  -2  -3  11        1.87       -1.08      2.06 o 
  -1  -3  11        9.00        6.39      4.12 o 
   0  -3  11       19.17       25.52      7.14 o 
   1  -3  11        0.64       -2.35      2.50 o 
   2  -3  11        0.02        2.21      2.39 o 
   3  -3  11        5.63        5.04      3.50 o 
   4  -3  11       24.77       23.82      7.55 o 
  -6  -2  11        0.00        0.05      3.28 o 
  -5  -2  11        3.94        6.45      4.22 o 
  -4  -2  11        3.42        1.38      2.49 o 
  -3  -2  11        0.20       -2.08      4.06 o 
  -2  -2  11        1.04        0.55      1.77 o 
  -1  -2  11        0.43       -2.71      2.71 o 
   0  -2  11        0.31       -2.11      2.47 o 
   1  -2  11       13.06       13.18      5.40 o 
   2  -2  11        3.51        3.06      1.56 o 
   3  -2  11        0.01       -0.17      2.44 o 
   4  -2  11       13.00        7.30      4.09 o 
   5  -2  11       10.60       11.67      5.68 o 
  -6  -1  11        0.26       -0.46      1.72 o 
  -5  -1  11        6.28        8.45      2.95 o 
  -4  -1  11        4.70        8.92      4.08 o 
  -3  -1  11       15.01       12.19      4.81 o 
  -2  -1  11        0.13       -3.16      3.16 o 
  -1  -1  11        1.41        1.68      2.17 o 
   0  -1  11        6.63       13.48      5.05 o 
   1  -1  11       12.35        4.52      3.03 o 
   2  -1  11        2.57        5.27      2.03 o 
   3  -1  11        0.13       -0.84      1.02 o 
   4  -1  11       23.26       20.64      4.72 o 
   5  -1  11        0.99       -1.34      1.81 o 
   6  -1  11        5.45       -0.24      1.40 o 
  -6   0  11        3.41        0.60      2.33 o 
  -5   0  11        2.27        2.56      2.71 o 
  -4   0  11        8.50        6.94      2.53 o 
  -3   0  11      215.17      242.93     20.31 o 
  -2   0  11       80.23       78.88     11.66 o 
  -1   0  11        0.48        3.93      2.87 o 
   0   0  11        0.10       11.52      4.46 o 
   1   0  11       13.35       12.72      4.90 o 
   2   0  11        0.69        0.59      0.79 o 
   3   0  11        1.73       -0.29      2.44 o 
   4   0  11       10.06       10.34      2.92 o 
   5   0  11        7.99       10.80      4.23 o 
   6   0  11        0.00       -0.16      3.16 o 
   7   0  11        0.07        0.78      1.14 o 
  -7   1  11        3.00        7.66      2.68 o 
  -6   1  11        4.68        8.79      2.93 o 
  -5   1  11       10.75        9.94      2.97 o 
  -4   1  11       24.98       29.65      5.10 o 
  -3   1  11       50.49       65.94     10.37 o 
  -2   1  11        1.79        8.43      4.45 o 
  -1   1  11        2.42        6.45      3.74 o 
   0   1  11       10.10        4.66      2.36 o 
   1   1  11       30.86       31.86      7.33 o 
   2   1  11       46.86       47.11      5.31 o 
   3   1  11        1.26       -0.14      1.11 o 
   4   1  11       10.87       11.81      3.09 o 
   5   1  11        0.00       -2.50      2.84 o 
   6   1  11        5.88        0.32      1.78 o 
   7   1  11        0.06       -0.96      2.90 o 
  -7   2  11        0.05        0.99      1.67 o 
  -6   2  11        0.79        0.71      0.97 o 
  -5   2  11        0.05       -1.00      1.71 o 
  -4   2  11       33.79       37.94      8.35 o 
  -3   2  11        3.99        2.74      2.60 o 
  -2   2  11        3.30        6.83      2.91 o 
  -1   2  11        2.86        2.88      2.45 o 
   0   2  11        7.74        8.74      3.66 o 
   1   2  11       38.99       45.04      8.26 o 
   2   2  11        0.16        0.25      0.98 o 
   3   2  11        2.60        3.16      1.44 o 
   4   2  11       11.07       10.47      2.77 o 
   5   2  11        2.20       -0.09      0.91 o 
   6   2  11       18.70       18.54      3.82 o 
   7   2  11        3.47       -0.34      0.83 o 
   8   2  11        1.08        6.76      4.01 o 
  -7   3  11        0.44       -4.79      4.79 o 
  -6   3  11        5.68        3.40      1.81 o 
  -5   3  11        9.82        1.21      5.24 o 
  -4   3  11        0.23       -0.15      1.13 o 
  -3   3  11       22.51       33.54      3.67 o 
  -2   3  11        0.03       -0.46      1.41 o 
  -1   3  11        3.01        6.08      2.21 o 
   0   3  11        3.39        1.37      0.88 o 
   1   3  11        7.03        6.80      1.71 o 
   2   3  11       13.44       10.07      4.22 o 
   3   3  11        1.11        0.71      2.22 o 
   4   3  11        2.80        2.69      1.43 o 
   5   3  11        0.79       -0.15      2.35 o 
   6   3  11       11.59        9.49      2.72 o 
   7   3  11        0.06        0.16      2.96 o 
   8   3  11        2.06        6.22      3.64 o 
  -6   4  11       25.81       26.46      7.62 o 
  -5   4  11       13.64       14.74      2.66 o 
  -4   4  11        1.48        1.88      0.88 o 
  -3   4  11       24.58       18.97     11.09 o 
  -2   4  11       35.09       32.06      5.14 o 
  -1   4  11        1.62        0.43      1.18 o 
   0   4  11        3.17        2.06      1.21 o 
   1   4  11        7.20        3.66      1.83 o 
   2   4  11        0.06       -0.42      2.57 o 
   3   4  11        2.53       -0.09      0.65 o 
   4   4  11        0.04        0.23      0.92 o 
   5   4  11        1.81        1.19      1.16 o 
   6   4  11        6.25        4.53      2.19 o 
   7   4  11       17.37       16.86      3.75 o 
   8   4  11        1.44        4.00      2.23 o 
  -6   5  11        0.20        0.05      1.32 o 
  -5   5  11        0.37        0.46      1.36 o 
  -4   5  11        3.84        4.84      1.66 o 
  -3   5  11       14.54        6.52      6.73 o 
  -2   5  11        0.00        1.77      2.36 o 
  -1   5  11       32.24       33.50      3.60 o 
   0   5  11       15.14       15.41      2.49 o 
   1   5  11        0.00        0.52      0.61 o 
   2   5  11       17.47       14.15      2.35 o 
   3   5  11       31.31       40.28      7.61 o 
   4   5  11        1.63        0.90      1.23 o 
   5   5  11        0.01       -1.02      2.12 o 
   6   5  11        1.41        0.34      0.98 o 
   7   5  11       15.46       18.64      3.85 o 
   8   5  11        1.65        1.10      1.50 o 
  -6   6  11        0.44       -2.43      2.43 o 
  -5   6  11        0.03        0.13      1.44 o 
  -4   6  11       11.58       14.02      5.30 o 
  -3   6  11       67.26       76.19     11.48 o 
  -2   6  11      246.94      230.48     13.49 o 
  -1   6  11        1.52        2.49      1.36 o 
   0   6  11        0.31        2.48      1.45 o 
   1   6  11       13.02       17.48      3.43 o 
   2   6  11        6.92        5.83      1.89 o 
   3   6  11        4.74        4.25      1.43 o 
   4   6  11        0.03        0.89      1.63 o 
   5   6  11       13.10       13.38      3.27 o 
   6   6  11        2.32        1.48      1.56 o 
   7   6  11       19.54       28.23      3.74 o 
   8   6  11        0.18       -0.78      1.83 o 
  -5   7  11        3.69        5.19      1.70 o 
  -4   7  11        0.34        0.70      1.11 o 
  -3   7  11        8.56        9.08      2.75 o 
  -2   7  11        3.84        6.14      2.38 o 
  -1   7  11       10.46       14.70      4.80 o 
   0   7  11        0.19        2.67      2.46 o 
   1   7  11        0.24       -0.12      0.98 o 
   2   7  11       46.39       51.47      5.58 o 
   3   7  11      278.45      323.49     13.60 o 
   4   7  11        4.39        3.67      2.66 o 
   5   7  11       17.50       22.89      5.79 o 
   6   7  11        0.11        1.93      2.10 o 
   7   7  11        7.55        8.96      3.87 o 
   8   7  11        1.26       -0.50      1.39 o 
  -5   8  11        1.59        2.21      1.31 o 
  -4   8  11        0.11        0.65      3.46 o 
  -3   8  11        3.68        2.31      2.54 o 
  -2   8  11        0.72        1.60      1.33 o 
  -1   8  11       64.55       82.80      7.74 o 
   0   8  11        0.01        0.41      1.32 o 
   1   8  11      118.23      120.18      8.84 o 
   2   8  11      306.62      332.70     14.30 o 
   3   8  11       24.71       25.22      3.71 o 
   4   8  11       36.05       34.73      3.96 o 
   5   8  11        0.16        2.11      2.11 o 
   6   8  11        4.54        2.71      2.58 o 
   7   8  11        3.24        0.88      2.21 o 
   8   8  11        0.77        3.35      2.57 o 
  -4   9  11        0.83       -0.04      2.75 o 
  -3   9  11        1.01        0.71      1.24 o 
  -2   9  11        4.23       -0.04      1.30 o 
  -1   9  11        4.43        1.24      1.54 o 
   0   9  11        1.30        5.13      2.68 o 
   1   9  11        6.65        8.02      2.39 o 
   2   9  11        0.00        0.92      1.11 o 
   3   9  11        0.32        1.01      0.97 o 
   4   9  11        0.09       -0.63      1.67 o 
   5   9  11        7.78        2.37      2.31 o 
   6   9  11       11.92       11.51      4.25 o 
   7   9  11       18.94       15.25      5.33 o 
   8   9  11        0.96        5.03      3.06 o 
  -4  10  11        5.21        6.26      3.55 o 
  -3  10  11        1.01        2.78      1.62 o 
  -2  10  11        0.41        2.87      1.60 o 
  -1  10  11        3.86        4.42      1.82 o 
   0  10  11        0.49        0.12      1.02 o 
   1  10  11        2.34        1.79      1.16 o 
   2  10  11        2.84        2.76      2.37 o 
   3  10  11       11.65       12.57      4.68 o 
   4  10  11        2.53        4.51      2.94 o 
   5  10  11        9.04       13.52      5.00 o 
   6  10  11        5.51        4.30      2.28 o 
   7  10  11        5.31        7.94      3.79 o 
   8  10  11        0.98       -0.68      1.51 o 
  -3  11  11        6.74        4.51      3.76 o 
  -2  11  11        0.21        1.94      1.28 o 
  -1  11  11        5.53       17.61      5.51 o 
   0  11  11        0.09        5.83      2.71 o 
   1  11  11       12.53       10.48      4.29 o 
   2  11  11        1.71       -1.22      2.61 o 
   3  11  11        0.07       -0.31      1.35 o 
   4  11  11        3.10        2.30      2.16 o 
   5  11  11        1.31        7.26      3.77 o 
   6  11  11        0.10        4.83      3.50 o 
   7  11  11        0.53        0.65      1.86 o 
  -1  12  11       15.62       24.59      6.66 o 
   0  12  11       12.05       13.03      4.85 o 
   1  12  11        0.12       -2.06      2.25 o 
   2  12  11        1.97        2.83      2.39 o 
   3  12  11        1.10        0.46      2.06 o 
   4  12  11       10.84        8.17      4.35 o 
   5  12  11        2.08        3.61      2.81 o 
   6  12  11        0.56        2.93      2.56 o 
   1  13  11        0.24       -2.97      2.97 o 
   2  13  11        1.57       -0.95      1.84 o 
   3  13  11        1.94       -0.85      1.38 o 
   4  13  11        8.54       14.66      5.13 o 
  -3  -3  12        0.28        2.88      2.89 o 
  -2  -3  12        2.79        0.22      1.92 o 
  -1  -3  12        2.30        6.07      3.64 o 
   0  -3  12        0.13       -0.89      1.91 o 
   1  -3  12        1.38        2.26      2.57 o 
   2  -3  12        0.29        0.33      1.41 o 
  -4  -2  12        3.78        4.75      3.71 o 
  -3  -2  12        1.91        8.05      4.33 o 
  -2  -2  12        0.31       -3.61      3.61 o 
  -1  -2  12        0.05        2.51      2.77 o 
   0  -2  12        9.21       26.63      7.61 o 
   1  -2  12        9.21       17.66      6.30 o 
   2  -2  12        0.08        3.83      3.11 o 
   3  -2  12        0.03        3.44      2.86 o 
  -5  -1  12        0.04        0.35      1.69 o 
  -4  -1  12        1.61        4.96      3.18 o 
  -3  -1  12        8.97       10.16      4.24 o 
  -2  -1  12        0.51       -1.49      1.95 o 
  -1  -1  12        2.54       -2.63      2.63 o 
   0  -1  12        1.22        0.11      2.16 o 
   1  -1  12        8.51        6.36      3.83 o 
   2  -1  12        7.38        3.14      2.88 o 
   3  -1  12        0.17        2.60      1.56 o 
   4  -1  12        0.41       -0.07      1.68 o 
   5  -1  12        1.24        0.96      1.19 o 
  -5   0  12        3.55        3.22      3.64 o 
  -4   0  12        0.81        3.68      1.99 o 
  -3   0  12      168.54      199.76     19.43 o 
  -2   0  12       70.52       89.49     13.11 o 
  -1   0  12        6.07        8.25      4.04 o 
   0   0  12        2.13        7.68      4.27 o 
   1   0  12        1.48       -2.68      2.68 o 
   2   0  12        8.45       13.50      2.96 o 
   3   0  12        1.78       -0.15      0.80 o 
   4   0  12        0.42       32.95      5.71 o 
   5   0  12        1.16       -0.20      1.23 o 
  -5   1  12        2.21       -1.69      1.69 o 
  -4   1  12       17.42       19.62      4.47 o 
  -3   1  12       70.05      103.37      9.96 o 
  -2   1  12        7.17        4.49      3.58 o 
  -1   1  12        5.34        9.99      3.86 o 
   0   1  12       18.44       10.49      4.99 o 
   1   1  12        0.11       -0.76      2.69 o 
   2   1  12       13.60        9.46      2.52 o 
   3   1  12        0.00       -1.28      1.28 o 
   4   1  12        0.02       -1.68      1.68 o 
   5   1  12        2.16        3.12      1.86 o 
   6   1  12        1.17       -0.43      1.12 o 
  -6   2  12        0.02        0.97      1.45 o 
  -5   2  12        2.70        3.89      2.19 o 
  -4   2  12        7.02        7.88      3.39 o 
  -3   2  12       35.05       46.32      6.70 o 
  -2   2  12       46.53       53.61      7.16 o 
  -1   2  12        0.93        0.48      1.68 o 
   0   2  12       11.51        7.73      3.84 o 
   1   2  12       29.55       34.07      7.57 o 
   2   2  12       36.86       40.74      8.76 o 
   3   2  12       43.71       51.74      6.06 o 
   4   2  12        3.70        2.08      1.26 o 
   5   2  12        1.70        0.62      1.09 o 
   6   2  12        1.39        0.52      2.29 o 
   7   2  12        2.68        1.99      1.20 o 
  -6   3  12        0.01       -0.21      6.58 o 
  -5   3  12        7.85       10.35      6.91 o 
  -4   3  12        1.52        3.23      1.71 o 
  -3   3  12        0.91       -0.23      3.69 o 
  -2   3  12        1.65        1.65      3.50 o 
  -1   3  12        0.58        0.35      1.40 o 
   0   3  12        0.01       11.80      4.70 o 
   1   3  12        0.09        2.12      2.92 o 
   2   3  12        3.06        6.76      3.47 o 
   3   3  12        0.27        4.75      2.83 o 
   4   3  12       20.38       21.17      3.93 o 
   5   3  12        0.05        2.84      3.28 o 
   6   3  12       29.74       29.24      5.01 o 
   7   3  12        0.37       -1.80      1.80 o 
  -6   4  12        2.51        1.25      3.56 o 
  -5   4  12        0.04       -0.85      3.82 o 
  -4   4  12        5.49        5.23      2.35 o 
  -3   4  12        2.59       -1.58      1.58 o 
  -2   4  12        1.03        1.56      2.40 o 
  -1   4  12       17.79       19.97      4.17 o 
   0   4  12        0.09       -1.48      1.48 o 
   1   4  12        0.36        3.05      2.34 o 
   2   4  12       21.18       32.93      7.40 o 
   3   4  12        1.06       -1.79      2.59 o 
   4   4  12       13.90       11.15      4.21 o 
   5   4  12       30.06       33.23      5.13 o 
   6   4  12        6.78        7.96      2.88 o 
   7   4  12        2.44        2.21      1.51 o 
  -5   5  12        6.74        7.04      4.55 o 
  -4   5  12        0.98       -0.88      0.88 o 
  -3   5  12        2.33        2.90      1.76 o 
  -2   5  12        7.48        5.89      2.32 o 
  -1   5  12        0.69        1.23      2.16 o 
   0   5  12        1.00        1.60      1.35 o 
   1   5  12        0.01       -1.67      1.75 o 
   2   5  12        0.08        0.96      1.38 o 
   3   5  12       24.33       33.68      7.26 o 
   4   5  12        0.76        0.66      1.83 o 
   5   5  12        7.57        8.66      3.60 o 
   6   5  12        9.37        7.72      2.49 o 
   7   5  12        0.43        0.98      1.06 o 
   8   5  12        1.24        0.29      1.52 o 
  -5   6  12        0.00        0.07      0.83 o 
  -4   6  12        0.93        1.49      1.64 o 
  -3   6  12        0.08        0.57      1.03 o 
  -2   6  12        0.13       -0.06      1.50 o 
  -1   6  12        5.47       10.68      3.04 o 
   0   6  12        0.44        0.08      1.31 o 
   1   6  12        5.29        3.93      1.81 o 
   2   6  12        3.41        1.87      1.15 o 
   3   6  12      119.19      137.97     13.63 o 
   4   6  12        5.03        2.35      1.15 o 
   5   6  12        0.83        1.99      2.08 o 
   6   6  12        0.09        0.38      1.21 o 
   7   6  12        1.59        0.47      1.16 o 
   8   6  12        1.42        5.64      2.34 o 
  -5   7  12        0.73       -0.72      2.18 o 
  -4   7  12        0.54        2.62      1.75 o 
  -3   7  12        2.16        3.01      1.53 o 
  -2   7  12       53.64       53.32      9.67 o 
  -1   7  12       16.96       21.43      4.47 o 
   0   7  12       10.21       10.05      4.11 o 
   1   7  12        0.93        1.07      0.81 o 
   2   7  12       15.12       17.55      3.59 o 
   3   7  12        2.14        3.95      1.81 o 
   4   7  12       22.07       24.67      3.78 o 
   5   7  12        5.03        3.35      1.88 o 
   6   7  12        2.57        2.69      1.67 o 
   7   7  12        1.69        1.98      2.45 o 
   8   7  12        6.85        8.85      4.26 o 
  -4   8  12        0.09        0.83      1.37 o 
  -3   8  12        0.07        0.78      1.07 o 
  -2   8  12        9.64        7.38      2.88 o 
  -1   8  12       17.79       22.78      4.27 o 
   0   8  12        5.41        7.32      2.69 o 
   1   8  12        0.08        1.42      1.32 o 
   2   8  12       73.42       80.20     12.46 o 
   3   8  12      130.25      125.47      9.89 o 
   4   8  12        9.84       22.72      6.22 o 
   5   8  12        0.88        1.45      1.55 o 
   6   8  12        0.56       -3.17      3.17 o 
   7   8  12        1.14        4.77      2.83 o 
  -4   9  12        1.27       -1.30      2.18 o 
  -3   9  12        0.10       -0.51      0.83 o 
  -2   9  12        3.26        3.95      2.07 o 
  -1   9  12        1.74        1.43      1.65 o 
   0   9  12       15.69       16.90      3.68 o 
   1   9  12       25.16       30.02      4.66 o 
   2   9  12        0.01       -0.09      1.03 o 
   3   9  12        2.36        1.40      2.52 o 
   4   9  12        1.07        0.92      1.82 o 
   5   9  12        0.99       -0.39      2.01 o 
   6   9  12        0.01        1.92      2.45 o 
   7   9  12        0.04       -0.83      1.52 o 
  -3  10  12        0.64        4.47      2.03 o 
  -2  10  12        1.79        0.84      1.17 o 
  -1  10  12        2.26        0.15      2.17 o 
   0  10  12        0.22       -0.97      1.41 o 
   1  10  12        4.95        5.69      2.17 o 
   2  10  12        0.05       -0.76      3.39 o 
   3  10  12        3.95        5.01      3.67 o 
   4  10  12        2.98       -0.60      1.95 o 
   5  10  12        0.04       -2.82      2.82 o 
   6  10  12        1.28        0.60      2.19 o 
   7  10  12        6.91        7.67      4.06 o 
  -2  11  12        0.85       -2.51      2.51 o 
  -1  11  12        4.29       19.31      5.85 o 
   0  11  12       20.01       26.22      6.99 o 
   1  11  12        2.18        8.48      4.27 o 
   2  11  12       19.73       18.73      6.03 o 
   3  11  12        0.74        2.09      2.61 o 
   4  11  12        6.23        8.46      4.12 o 
   5  11  12        0.56       -0.93      2.31 o 
   6  11  12        0.91        2.00      2.24 o 
   0  12  12        0.18        1.07      1.79 o 
   1  12  12        1.60        3.11      1.45 o 
   2  12  12        0.85       -0.79      1.81 o 
   3  12  12        0.72        1.68      2.67 o 
   4  12  12        9.25        9.74      4.86 o 
   5  12  12       10.18       11.07      4.49 o 
  -1  -2  13        0.30       -3.24      3.24 o 
   0  -2  13        0.00        0.77      1.89 o 
  -3  -1  13        8.31       14.16      5.48 o 
  -2  -1  13       44.92       36.48      9.12 o 
  -1  -1  13        8.23        7.69      4.99 o 
   0  -1  13        2.09        5.27      3.33 o 
   1  -1  13        1.06       -0.88      1.59 o 
   2  -1  13        0.00        1.58      2.67 o 
   3  -1  13        0.04       -1.36      2.10 o 
  -4   0  13        2.36        2.58      5.23 o 
  -3   0  13        6.13        8.31      4.34 o 
  -2   0  13       18.45       38.91      9.08 o 
  -1   0  13        0.26       -2.02      2.86 o 
   0   0  13        0.67        4.73      3.37 o 
   1   0  13        0.00       -1.74      2.30 o 
   2   0  13        0.63        2.38      2.92 o 
   3   0  13        0.01        8.09      4.29 o 
   4   0  13        0.01       -1.06      2.10 o 
  -4   1  13        0.02       -2.34      2.34 o 
  -3   1  13       38.48       35.79      6.27 o 
  -2   1  13       12.84       14.71      5.77 o 
  -1   1  13       16.13       17.47      6.05 o 
   0   1  13        0.80        6.50      3.93 o 
   1   1  13        0.17       -0.06      1.23 o 
   2   1  13        9.43        8.92      4.21 o 
   3   1  13        2.26        4.62      2.03 o 
   4   1  13        2.08        2.34      2.35 o 
   5   1  13        0.16       -1.25      2.56 o 
  -4   2  13        1.62       -0.65      2.53 o 
  -3   2  13        3.14        6.33      2.67 o 
  -2   2  13        1.59       -0.17      1.54 o 
  -1   2  13        1.55        0.58      2.23 o 
   0   2  13        0.05        0.94      1.88 o 
   1   2  13        0.02       -0.96      1.27 o 
   2   2  13       15.56       10.38      4.67 o 
   3   2  13        0.10        1.44      1.14 o 
   4   2  13        0.81        2.24      1.52 o 
   5   2  13        0.46        2.60      2.47 o 
  -5   3  13        5.57       12.35      6.91 o 
  -4   3  13        1.21       -0.44      1.32 o 
  -3   3  13       25.04       29.03      5.44 o 
  -2   3  13        3.45        4.03      2.30 o 
  -1   3  13        4.01        3.79      2.23 o 
   0   3  13        7.94        6.25      3.22 o 
   1   3  13        0.92       -2.68      2.68 o 
   2   3  13        1.20        3.65      2.91 o 
   3   3  13        0.21        2.90      2.91 o 
   4   3  13        0.62        3.35      1.59 o 
   5   3  13        0.07        2.10      1.47 o 
   6   3  13        0.36       -0.51      1.41 o 
  -5   4  13        3.72        1.54      4.67 o 
  -4   4  13        0.01       -0.77      1.39 o 
  -3   4  13        0.03       -0.80      1.64 o 
  -2   4  13        0.07       -0.41      1.47 o 
  -1   4  13        0.17       -2.16      2.16 o 
   0   4  13        0.11       21.49     37.83 o 
   1   4  13        0.04       -0.62      1.59 o 
   2   4  13        0.10        0.56      2.84 o 
   3   4  13       15.31       11.73      4.60 o 
   4   4  13        0.64        2.31      1.74 o 
   5   4  13        0.37        3.84      1.64 o 
   6   4  13        0.16       -1.41      1.41 o 
  -4   5  13        1.31        1.56      1.52 o 
  -3   5  13        0.67        2.37      1.67 o 
  -2   5  13        0.68        3.77      2.04 o 
  -1   5  13       49.10       57.82      7.37 o 
   0   5  13        1.24        0.15      3.41 o 
   1   5  13        6.81        5.89      2.45 o 
   2   5  13        1.52       -1.88      4.04 o 
   3   5  13        1.60       -0.51      2.48 o 
   4   5  13        9.63        7.46      3.98 o 
   5   5  13        0.75        1.35      1.22 o 
   6   5  13       16.14       18.95      4.18 o 
   7   5  13        1.29        0.63      1.49 o 
  -4   6  13        0.14       -3.60      3.60 o 
  -3   6  13        2.65        1.07      1.94 o 
  -2   6  13       33.24       27.49      5.10 o 
  -1   6  13        5.89        9.58      3.14 o 
   0   6  13        0.06        0.02      1.30 o 
   1   6  13        5.82        5.05      2.30 o 
   2   6  13        0.26       -0.95      1.43 o 
   3   6  13        3.78        0.22      1.49 o 
   4   6  13       84.66       93.98      9.15 o 
   5   6  13        7.68        3.95      3.17 o 
   6   6  13       14.13       21.58      6.66 o 
   7   6  13        8.40        7.50      4.33 o 
  -4   7  13        0.07        0.67      3.51 o 
  -3   7  13        1.26        2.07      2.91 o 
  -2   7  13       18.88       14.82      5.38 o 
  -1   7  13       14.46       11.59      3.41 o 
   0   7  13        9.16       14.12      4.18 o 
   1   7  13        0.41        0.29      1.84 o 
   2   7  13       29.69       27.74      4.82 o 
   3   7  13      157.72      180.91     11.46 o 
   4   7  13        4.82        4.61      3.30 o 
   5   7  13        2.74       -0.13      1.24 o 
   6   7  13        0.09       -3.27      3.27 o 
   7   7  13        1.45        3.65      2.05 o 
  -3   8  13        0.35       -1.31      2.26 o 
  -2   8  13        1.45        3.14      2.27 o 
  -1   8  13       23.66       23.03      4.92 o 
   0   8  13        0.85        0.14      1.45 o 
   1   8  13        4.63        2.89      2.38 o 
   2   8  13        1.96        1.52      1.56 o 
   3   8  13        3.42        3.64      1.91 o 
   4   8  13        1.77        2.38      3.16 o 
   5   8  13        1.48        0.25      1.48 o 
   6   8  13        0.04       -1.68      2.12 o 
   7   8  13        7.13        3.44      2.52 o 
  -3   9  13        1.84        1.59      1.31 o 
  -2   9  13        0.52       -1.13      1.84 o 
  -1   9  13        5.28        6.43      2.69 o 
   0   9  13        0.00       -0.07      0.92 o 
   1   9  13        0.69        3.57      1.91 o 
   2   9  13        0.11        1.06      1.52 o 
   3   9  13        5.97        9.28      4.27 o 
   4   9  13        3.58       -0.35      1.68 o 
   5   9  13        4.93        1.55      1.84 o 
   6   9  13        0.22       -2.92      2.92 o 
  -2  10  13        8.92       10.18      3.02 o 
  -1  10  13        9.94       11.50      3.24 o 
   0  10  13        0.16        2.57      1.34 o 
   1  10  13        2.35        2.05      1.42 o 
   2  10  13        0.32       -0.17      1.22 o 
   3  10  13        1.52        2.88      3.02 o 
   4  10  13        1.25       -1.46      2.18 o 
   5  10  13        0.97        2.48      2.58 o 
   6  10  13        0.22        0.06      1.06 o 
   0  11  13        2.80        9.57      2.89 o 
   1  11  13        4.52        6.79      2.37 o 
   2  11  13        2.90       -2.69      2.69 o 
   3  11  13        0.73        6.25      3.31 o 
   4  11  13        0.64        1.82      2.19 o 
   5  11  13        0.71        4.83      3.31 o 
   0   0  14        4.17        7.36      4.31 o 
   1   0  14        5.25       16.31      6.07 o 
  -2   1  14       16.26       14.34      5.56 o 
  -1   1  14        3.90        0.67      1.50 o 
   0   1  14        0.68       -1.65      2.05 o 
   1   1  14        4.15       11.78      5.42 o 
   2   1  14       16.06       31.03      8.31 o 
   3   1  14       10.23        8.23      4.45 o 
  -3   2  14        0.88       -1.37      1.65 o 
  -2   2  14        0.10        0.75      1.81 o 
  -1   2  14        0.85        3.62      3.44 o 
   0   2  14        0.26       -2.40      2.64 o 
   1   2  14        0.04       -1.31      2.69 o 
   2   2  14        1.58       -0.16      1.41 o 
   3   2  14        0.36        0.55      1.53 o 
   4   2  14        0.90        0.64      1.60 o 
  -3   3  14        0.01       -1.15      3.53 o 
  -2   3  14        1.22        1.89      2.80 o 
  -1   3  14        1.93        0.08      1.65 o 
   0   3  14        2.72       -0.80      2.07 o 
   1   3  14        0.66        6.41      4.09 o 
   2   3  14        1.39        0.47      1.41 o 
   3   3  14        3.74        6.09      4.31 o 
   4   3  14        0.14       -3.79      3.79 o 
  -3   4  14        0.24        1.34      1.65 o 
  -2   4  14        1.95        2.80      2.17 o 
  -1   4  14       15.46       14.07      4.11 o 
   0   4  14        0.00        0.32      1.20 o 
   1   4  14        3.13        6.54      3.58 o 
   2   4  14        2.47        5.91      3.65 o 
   3   4  14        0.29        4.10      2.60 o 
   4   4  14        0.67        0.48      1.89 o 
   5   4  14        0.02        1.15      1.83 o 
  -3   5  14        1.86        7.40      3.14 o 
  -2   5  14        1.67       -1.97      3.58 o 
  -1   5  14        3.93        2.43      2.32 o 
   0   5  14       14.55       15.82      5.10 o 
   1   5  14        1.36        3.60      2.05 o 
   2   5  14        6.31        7.85      2.68 o 
   3   5  14       12.05        8.33      4.12 o 
   4   5  14        9.76        8.99      4.46 o 
   5   5  14        0.94        2.81      2.49 o 
  -3   6  14        2.46        2.28      4.42 o 
  -2   6  14        8.84        7.05      3.16 o 
  -1   6  14       37.69       40.80      6.45 o 
   0   6  14        0.10        1.60      1.42 o 
   1   6  14        0.37       -1.40      1.44 o 
   2   6  14        0.30        0.03      1.03 o 
   3   6  14       10.86        7.98      2.80 o 
   4   6  14        1.28        0.54      2.11 o 
   5   6  14        0.00        0.20      1.32 o 
  -2   7  14        0.90        1.04      2.87 o 
  -1   7  14        0.71       -0.56      1.69 o 
   0   7  14        0.18        6.41      2.59 o 
   1   7  14        1.54        0.38      1.14 o 
   2   7  14        0.01        0.98      3.70 o 
   3   7  14       46.87       49.27      6.41 o 
   4   7  14       93.42      105.87     14.37 o 
   5   7  14        0.85       -0.70      1.55 o 
  -2   8  14        0.67        0.95      1.42 o 
  -1   8  14        4.51        6.76      4.01 o 
   0   8  14        0.00       -0.68      1.67 o 
   1   8  14        0.88        1.74      1.32 o 
   2   8  14        1.82        1.39      1.92 o 
   3   8  14       11.83        9.43      3.86 o 
   4   8  14        0.34       -1.80      2.14 o 
   5   8  14        6.01       11.66      4.99 o 
  -1   9  14        0.14        0.03      1.11 o 
   0   9  14        3.33        4.60      2.11 o 
   1   9  14        9.56       10.68      2.88 o 
   2   9  14        1.61        4.96      3.22 o 
   3   9  14        0.32        0.45      1.40 o 
   4   9  14        0.18       -0.17      1.54 o 
   5   9  14        1.22        4.26      3.22 o 
   0  10  14        4.66        4.81      2.43 o 
   1  10  14       28.98       29.02      5.09 o 
   2  10  14        1.01       -2.05      2.18 o 
   3  10  14        4.09        1.84      2.18 o 
   4  10  14        2.27        0.61      1.85 o 
   0   3  15        0.40        0.16      2.00 o 
   1   3  15        0.15        0.56      1.78 o 
  -1   4  15        0.03        0.32      1.51 o 
   0   4  15        7.06       11.12      3.91 o 
   1   4  15        0.03        1.51      1.63 o 
   2   4  15        0.18       -3.75      3.75 o 
  -1   5  15        9.76        3.90      4.19 o 
   0   5  15        2.99        4.45      2.33 o 
   1   5  15        1.50       -1.52      1.52 o 
   2   5  15        0.50        1.03      1.33 o 
   3   5  15        0.94        0.98      1.35 o 
  -1   6  15        1.04        3.87      2.24 o 
   0   6  15        7.95        7.47      3.16 o 
   1   6  15        0.46       -1.62      3.52 o 
   2   6  15        0.28        1.22      1.34 o 
   3   6  15        6.51        9.14      5.24 o 
   0   7  15        0.66       -4.12      4.12 o 
   1   7  15        0.17        3.71      2.06 o 
   2   7  15        0.06       -2.13      2.13 o 
   3   7  15        0.63        2.18      3.30 o 
   1   8  15        0.36       -0.11      3.25 o 
   2   8  15        0.28       -2.67      2.67 o 
   3   8  15        0.10       -0.38      1.65 o 
                                                 
